# Supplementary material for: Cell-cycle quiescence maintains Caenorhabditis elegans germline stem cells independent of GLP-1/Notch
Source: eLife. 2015 Nov 9;4:e10832. doi: 10.7554/eLife.10832 (PMC4718729; doi:10.7554/eLife.10832)
Supplement: Figure 2—source data 1. — This comma-separated value file contains counts of M-phase cells per gonadal arm for starvation, re-feeding, and control time courses of wildtype animals (Figure 2 and Figure 2—figure supplement 1). Each row of the file represents a single gonadal arm. Descriptors include treatment group (starvation, re-feeding, mock starvation, continued feeding), animal sex (hermaphrodite, male), age at the start of treatment (L4, early adult, L4 + 24 hr), replicate, and time. DOI: http://dx.doi.org/10.7554/eLife.10832.005 [file elife-10832-fig2-data1.zip]

Archive with 1 entries (1 files):
- Figure 2 source data 1.csv
