# Supplementary material for: Cell-cycle quiescence maintains Caenorhabditis elegans germline stem cells independent of GLP-1/Notch
Source: eLife. 2015 Nov 9;4:e10832. doi: 10.7554/eLife.10832 (PMC4718729; doi:10.7554/eLife.10832)
Supplement: Figure 2—source data 1. — This comma-separated value file contains counts of M-phase cells per gonadal arm for starvation, re-feeding, and control time courses of wildtype animals (Figure 2 and Figure 2—figure supplement 1). Each row of the file represents a single gonadal arm. Descriptors include treatment group (starvation, re-feeding, mock starvation, continued feeding), animal sex (hermaphrodite, male), age at the start of treatment (L4, early adult, L4 + 24 hr), replicate, and time. DOI: http://dx.doi.org/10.7554/eLife.10832.005 [file elife-10832-fig2-data1.zip › Figure 2 source data 1.csv]

treatment	sex	age	replicate	time	ph3
Continued feeding	Hermaphrodite	L4 + 24h	1	-0.5	1
Continued feeding	Hermaphrodite	L4 + 24h	1	-0.5	3
Continued feeding	Hermaphrodite	L4 + 24h	1	-0.5	8
Continued feeding	Hermaphrodite	L4 + 24h	1	-0.5	3
Continued feeding	Hermaphrodite	L4 + 24h	1	-0.5	4
Continued feeding	Hermaphrodite	L4 + 24h	1	-0.5	12
Continued feeding	Hermaphrodite	L4 + 24h	1	-0.5	3
Continued feeding	Hermaphrodite	L4 + 24h	1	-0.5	1
Continued feeding	Hermaphrodite	L4 + 24h	1	-0.5	2
Continued feeding	Hermaphrodite	L4 + 24h	1	-0.5	4
Continued feeding	Hermaphrodite	L4 + 24h	1	-0.5	8
Continued feeding	Hermaphrodite	L4 + 24h	1	-0.5	11
Continued feeding	Hermaphrodite	L4 + 24h	1	-0.5	5
Continued feeding	Hermaphrodite	L4 + 24h	1	-0.5	2
Continued feeding	Hermaphrodite	L4 + 24h	1	-0.5	8
Continued feeding	Hermaphrodite	L4 + 24h	1	-0.5	5
Continued feeding	Hermaphrodite	L4 + 24h	1	-0.5	5
Continued feeding	Hermaphrodite	L4 + 24h	1	-0.5	8
Continued feeding	Hermaphrodite	L4 + 24h	1	-0.5	4
Continued feeding	Hermaphrodite	L4 + 24h	1	-0.5	11
Continued feeding	Hermaphrodite	L4 + 24h	1	-0.5	2
Continued feeding	Hermaphrodite	L4 + 24h	1	-0.5	0
Continued feeding	Hermaphrodite	L4 + 24h	1	-0.5	7
Continued feeding	Hermaphrodite	L4 + 24h	1	-0.5	1
Continued feeding	Hermaphrodite	L4 + 24h	1	-0.5	2
Continued feeding	Hermaphrodite	L4 + 24h	1	-0.5	7
Continued feeding	Hermaphrodite	L4 + 24h	1	-0.5	4
Continued feeding	Hermaphrodite	L4 + 24h	1	-0.5	7
Continued feeding	Hermaphrodite	L4 + 24h	1	-0.5	4
Continued feeding	Hermaphrodite	L4 + 24h	1	-0.5	8
Continued feeding	Hermaphrodite	L4 + 24h	1	-0.5	11
Continued feeding	Hermaphrodite	L4 + 24h	1	-0.5	17
Continued feeding	Hermaphrodite	L4 + 24h	1	-0.5	7
Continued feeding	Hermaphrodite	L4 + 24h	1	-0.5	3
Continued feeding	Hermaphrodite	L4 + 24h	1	-0.5	4
Continued feeding	Hermaphrodite	L4 + 24h	1	-0.5	5
Continued feeding	Hermaphrodite	L4 + 24h	1	-0.5	5
Continued feeding	Hermaphrodite	L4 + 24h	1	-0.5	7
Continued feeding	Hermaphrodite	L4 + 24h	1	-0.5	6
Continued feeding	Hermaphrodite	L4 + 24h	1	-0.5	1
Continued feeding	Hermaphrodite	L4 + 24h	1	-0.5	2
Continued feeding	Hermaphrodite	L4 + 24h	1	-0.5	1
Continued feeding	Hermaphrodite	L4 + 24h	1	-0.5	1
Continued feeding	Hermaphrodite	L4 + 24h	1	-0.5	3
Continued feeding	Hermaphrodite	L4 + 24h	1	-0.5	3
Continued feeding	Hermaphrodite	L4 + 24h	1	-0.5	6
Continued feeding	Hermaphrodite	L4 + 24h	1	-0.5	4
Continued feeding	Hermaphrodite	L4 + 24h	1	-0.5	6
Continued feeding	Hermaphrodite	L4 + 24h	1	-0.5	4
Continued feeding	Hermaphrodite	L4 + 24h	1	-0.5	4
Continued feeding	Hermaphrodite	L4 + 24h	1	-0.5	7
Continued feeding	Hermaphrodite	L4 + 24h	1	-0.5	9
Continued feeding	Hermaphrodite	L4 + 24h	1	-0.5	3
Continued feeding	Hermaphrodite	L4 + 24h	1	-0.5	6
Continued feeding	Hermaphrodite	L4 + 24h	1	-0.5	2
Continued feeding	Hermaphrodite	L4 + 24h	1	-0.5	3
Continued feeding	Hermaphrodite	L4 + 24h	1	-0.5	7
Continued feeding	Hermaphrodite	L4 + 24h	1	-0.5	15
Continued feeding	Hermaphrodite	L4 + 24h	1	-0.5	4
Continued feeding	Hermaphrodite	L4 + 24h	1	-0.5	6
Continued feeding	Hermaphrodite	L4 + 24h	1	-0.5	5
Continued feeding	Hermaphrodite	L4 + 24h	1	-0.5	3
Continued feeding	Hermaphrodite	L4 + 24h	1	-0.5	7
Continued feeding	Hermaphrodite	L4 + 24h	1	-0.5	3
Continued feeding	Hermaphrodite	L4 + 24h	1	-0.5	3
Continued feeding	Hermaphrodite	L4 + 24h	1	-0.5	1
Continued feeding	Hermaphrodite	L4 + 24h	1	-0.5	9
Continued feeding	Hermaphrodite	L4 + 24h	1	-0.5	6
Continued feeding	Hermaphrodite	L4 + 24h	1	-0.5	0
Continued feeding	Hermaphrodite	L4 + 24h	1	-0.5	4
Continued feeding	Hermaphrodite	L4 + 24h	1	-0.5	6
Continued feeding	Hermaphrodite	L4 + 24h	1	-0.5	4
Continued feeding	Hermaphrodite	L4 + 24h	1	-0.5	5
Continued feeding	Hermaphrodite	L4 + 24h	1	-0.5	8
Continued feeding	Hermaphrodite	L4 + 24h	1	-0.5	3
Continued feeding	Hermaphrodite	L4 + 24h	1	-0.5	5
Continued feeding	Hermaphrodite	L4 + 24h	1	-0.5	4
Continued feeding	Hermaphrodite	L4 + 24h	1	-0.5	6
Continued feeding	Hermaphrodite	L4 + 24h	1	-0.5	1
Continued feeding	Hermaphrodite	L4 + 24h	1	-0.5	6
Continued feeding	Hermaphrodite	L4 + 24h	1	-0.5	3
Continued feeding	Hermaphrodite	L4 + 24h	1	-0.5	2
Continued feeding	Hermaphrodite	L4 + 24h	1	-0.5	0
Continued feeding	Hermaphrodite	L4 + 24h	1	-0.5	3
Continued feeding	Hermaphrodite	L4 + 24h	1	-0.5	5
Continued feeding	Hermaphrodite	L4 + 24h	1	-0.5	9
Continued feeding	Hermaphrodite	L4 + 24h	1	-0.5	2
Continued feeding	Hermaphrodite	L4 + 24h	1	-0.5	4
Continued feeding	Hermaphrodite	L4 + 24h	1	-0.5	2
Continued feeding	Hermaphrodite	L4 + 24h	1	-0.5	2
Continued feeding	Hermaphrodite	L4 + 24h	1	-0.5	2
Continued feeding	Hermaphrodite	L4 + 24h	1	-0.5	9
Continued feeding	Hermaphrodite	L4 + 24h	1	-0.5	3
Continued feeding	Hermaphrodite	L4 + 24h	1	-0.5	10
Continued feeding	Hermaphrodite	L4 + 24h	1	-0.5	6
Continued feeding	Hermaphrodite	L4 + 24h	1	-0.5	5
Continued feeding	Hermaphrodite	L4 + 24h	1	-0.5	9
Continued feeding	Hermaphrodite	L4 + 24h	1	-0.5	6
Continued feeding	Hermaphrodite	L4 + 24h	1	-0.5	7
Continued feeding	Hermaphrodite	L4 + 24h	1	-0.5	4
Continued feeding	Hermaphrodite	L4 + 24h	1	-0.5	7
Continued feeding	Hermaphrodite	L4 + 24h	1	-0.5	4
Continued feeding	Hermaphrodite	L4 + 24h	1	-0.5	2
Continued feeding	Hermaphrodite	L4 + 24h	1	-0.5	4
Continued feeding	Hermaphrodite	L4 + 24h	1	-0.5	3
Continued feeding	Hermaphrodite	L4 + 24h	1	-0.5	4
Continued feeding	Hermaphrodite	L4 + 24h	1	-0.5	6
Continued feeding	Hermaphrodite	L4 + 24h	1	-0.5	4
Continued feeding	Hermaphrodite	L4 + 24h	1	-0.5	2
Continued feeding	Hermaphrodite	L4 + 24h	1	-0.5	5
Continued feeding	Hermaphrodite	L4 + 24h	1	-0.5	7
Continued feeding	Hermaphrodite	L4 + 24h	1	-0.5	6
Continued feeding	Hermaphrodite	L4 + 24h	1	-0.5	4
Continued feeding	Hermaphrodite	L4 + 24h	1	-0.5	7
Continued feeding	Hermaphrodite	L4 + 24h	1	-0.5	1
Continued feeding	Hermaphrodite	L4 + 24h	1	-0.5	4
Continued feeding	Hermaphrodite	L4 + 24h	1	-0.5	5
Continued feeding	Hermaphrodite	L4 + 24h	1	-0.5	9
Continued feeding	Hermaphrodite	L4 + 24h	1	-0.5	0
Continued feeding	Hermaphrodite	L4 + 24h	1	-0.5	9
Continued feeding	Hermaphrodite	L4 + 24h	1	-0.5	6
Continued feeding	Hermaphrodite	L4 + 24h	1	-0.5	1
Continued feeding	Hermaphrodite	L4 + 24h	1	-0.5	1
Continued feeding	Hermaphrodite	L4 + 24h	1	-0.5	5
Continued feeding	Hermaphrodite	L4 + 24h	1	-0.5	4
Continued feeding	Hermaphrodite	L4 + 24h	1	-0.5	5
Continued feeding	Hermaphrodite	L4 + 24h	1	-0.5	3
Continued feeding	Hermaphrodite	L4 + 24h	1	-0.5	3
Continued feeding	Hermaphrodite	L4 + 24h	1	-0.5	5
Continued feeding	Hermaphrodite	L4 + 24h	1	-0.5	0
Continued feeding	Hermaphrodite	L4 + 24h	1	-0.5	6
Continued feeding	Hermaphrodite	L4 + 24h	1	-0.5	6
Continued feeding	Hermaphrodite	L4 + 24h	1	-0.5	4
Continued feeding	Hermaphrodite	L4 + 24h	1	-0.5	10
Continued feeding	Hermaphrodite	L4 + 24h	1	-0.5	0
Continued feeding	Hermaphrodite	L4 + 24h	1	-0.5	3
Continued feeding	Hermaphrodite	L4 + 24h	1	-0.5	7
Continued feeding	Hermaphrodite	L4 + 24h	1	-0.5	2
Continued feeding	Hermaphrodite	L4 + 24h	1	-0.5	8
Continued feeding	Hermaphrodite	L4 + 24h	1	-0.5	6
Continued feeding	Hermaphrodite	L4 + 24h	1	-0.5	11
Continued feeding	Hermaphrodite	L4 + 24h	1	-0.5	4
Continued feeding	Hermaphrodite	L4 + 24h	1	-0.5	3
Continued feeding	Hermaphrodite	L4 + 24h	1	-0.5	7
Continued feeding	Hermaphrodite	L4 + 24h	1	-0.5	1
Continued feeding	Hermaphrodite	L4 + 24h	1	-0.5	5
Continued feeding	Hermaphrodite	L4 + 24h	1	-0.5	4
Continued feeding	Hermaphrodite	L4 + 24h	1	-0.5	4
Continued feeding	Hermaphrodite	L4 + 24h	1	-0.5	8
Continued feeding	Hermaphrodite	L4 + 24h	1	-0.5	0
Continued feeding	Hermaphrodite	L4 + 24h	1	-0.5	6
Continued feeding	Hermaphrodite	L4 + 24h	1	-0.5	4
Continued feeding	Hermaphrodite	L4 + 24h	1	-0.5	5
Continued feeding	Hermaphrodite	L4 + 24h	1	-0.5	1
Continued feeding	Hermaphrodite	L4 + 24h	1	-0.5	1
Continued feeding	Hermaphrodite	L4 + 24h	1	-0.5	8
Continued feeding	Hermaphrodite	L4 + 24h	1	-0.5	7
Continued feeding	Hermaphrodite	L4 + 24h	1	-0.5	5
Continued feeding	Hermaphrodite	L4 + 24h	1	-0.5	6
Continued feeding	Hermaphrodite	L4 + 24h	1	-0.5	3
Continued feeding	Hermaphrodite	L4 + 24h	1	-0.5	2
Continued feeding	Hermaphrodite	L4 + 24h	1	-0.5	3
Continued feeding	Hermaphrodite	L4 + 24h	1	-0.5	5
Continued feeding	Hermaphrodite	L4 + 24h	1	-0.5	3
Continued feeding	Hermaphrodite	L4 + 24h	1	-0.5	4
Continued feeding	Hermaphrodite	L4 + 24h	1	-0.5	2
Continued feeding	Hermaphrodite	L4 + 24h	1	-0.5	8
Continued feeding	Hermaphrodite	L4 + 24h	1	-0.5	5
Continued feeding	Hermaphrodite	L4 + 24h	1	-0.5	12
Continued feeding	Hermaphrodite	L4 + 24h	1	-0.5	1
Continued feeding	Hermaphrodite	L4 + 24h	1	-0.5	8
Continued feeding	Hermaphrodite	L4 + 24h	1	-0.5	7
Continued feeding	Hermaphrodite	L4 + 24h	1	-0.5	6
Continued feeding	Hermaphrodite	L4 + 24h	1	-0.5	4
Continued feeding	Hermaphrodite	L4 + 24h	1	-0.5	4
Continued feeding	Hermaphrodite	L4 + 24h	1	-0.5	3
Continued feeding	Hermaphrodite	L4 + 24h	1	-0.5	4
Continued feeding	Hermaphrodite	L4 + 24h	1	-0.5	1
Continued feeding	Hermaphrodite	L4 + 24h	1	-0.5	2
Continued feeding	Hermaphrodite	L4 + 24h	1	-0.5	8
Continued feeding	Hermaphrodite	L4 + 24h	1	-0.5	10
Continued feeding	Hermaphrodite	L4 + 24h	1	-0.5	15
Continued feeding	Hermaphrodite	L4 + 24h	1	-0.5	8
Continued feeding	Hermaphrodite	L4 + 24h	1	-0.5	6
Continued feeding	Hermaphrodite	L4 + 24h	1	-0.5	5
Continued feeding	Hermaphrodite	L4 + 24h	1	-0.5	4
Continued feeding	Hermaphrodite	L4 + 24h	1	-0.5	1
Continued feeding	Hermaphrodite	L4 + 24h	1	-0.5	2
Continued feeding	Hermaphrodite	L4 + 24h	1	-0.5	4
Continued feeding	Hermaphrodite	L4 + 24h	1	-0.5	10
Continued feeding	Hermaphrodite	L4 + 24h	1	-0.5	5
Continued feeding	Hermaphrodite	L4 + 24h	1	-0.5	3
Continued feeding	Hermaphrodite	L4 + 24h	1	-0.5	15
Continued feeding	Hermaphrodite	L4 + 24h	1	-0.5	3
Continued feeding	Hermaphrodite	L4 + 24h	1	-0.5	5
Continued feeding	Hermaphrodite	L4 + 24h	1	-0.5	5
Continued feeding	Hermaphrodite	L4 + 24h	1	-0.5	8
Continued feeding	Hermaphrodite	L4 + 24h	1	-0.5	2
Continued feeding	Hermaphrodite	L4 + 24h	1	-0.5	10
Continued feeding	Hermaphrodite	L4 + 24h	1	-0.5	5
Continued feeding	Hermaphrodite	L4 + 24h	1	-0.5	3
Continued feeding	Hermaphrodite	L4 + 24h	1	-0.5	3
Continued feeding	Hermaphrodite	L4 + 24h	1	-0.5	16
Continued feeding	Hermaphrodite	L4 + 24h	1	-0.5	4
Continued feeding	Hermaphrodite	L4 + 24h	1	-0.5	4
Continued feeding	Hermaphrodite	L4 + 24h	1	-0.5	4
Continued feeding	Hermaphrodite	L4 + 24h	1	-0.5	4
Continued feeding	Hermaphrodite	L4 + 24h	1	-0.5	3
Continued feeding	Hermaphrodite	L4 + 24h	1	-0.5	6
Continued feeding	Hermaphrodite	L4 + 24h	1	-0.5	4
Continued feeding	Hermaphrodite	L4 + 24h	1	-0.5	7
Continued feeding	Hermaphrodite	L4 + 24h	1	-0.5	5
Continued feeding	Hermaphrodite	L4 + 24h	1	-0.5	6
Continued feeding	Hermaphrodite	L4 + 24h	1	-0.5	9
Continued feeding	Hermaphrodite	L4 + 24h	1	-0.5	9
Continued feeding	Hermaphrodite	L4 + 24h	1	-0.5	3
Continued feeding	Hermaphrodite	L4 + 24h	1	-0.5	9
Continued feeding	Hermaphrodite	L4 + 24h	1	-0.5	0
Continued feeding	Hermaphrodite	L4 + 24h	1	-0.5	2
Continued feeding	Hermaphrodite	L4 + 24h	1	-0.5	4
Continued feeding	Hermaphrodite	L4 + 24h	1	1	4
Continued feeding	Hermaphrodite	L4 + 24h	1	1	6
Continued feeding	Hermaphrodite	L4 + 24h	1	1	8
Continued feeding	Hermaphrodite	L4 + 24h	1	1	6
Continued feeding	Hermaphrodite	L4 + 24h	1	1	5
Continued feeding	Hermaphrodite	L4 + 24h	1	1	6
Continued feeding	Hermaphrodite	L4 + 24h	1	1	8
Continued feeding	Hermaphrodite	L4 + 24h	1	1	4
Continued feeding	Hermaphrodite	L4 + 24h	1	1	5
Continued feeding	Hermaphrodite	L4 + 24h	1	1	6
Continued feeding	Hermaphrodite	L4 + 24h	1	1	7
Continued feeding	Hermaphrodite	L4 + 24h	1	1	3
Continued feeding	Hermaphrodite	L4 + 24h	1	1	10
Continued feeding	Hermaphrodite	L4 + 24h	1	1	6
Continued feeding	Hermaphrodite	L4 + 24h	1	1	5
Continued feeding	Hermaphrodite	L4 + 24h	1	1	1
Continued feeding	Hermaphrodite	L4 + 24h	1	1	2
Continued feeding	Hermaphrodite	L4 + 24h	1	1	1
Continued feeding	Hermaphrodite	L4 + 24h	1	1	2
Continued feeding	Hermaphrodite	L4 + 24h	1	1	4
Continued feeding	Hermaphrodite	L4 + 24h	1	1	17
Continued feeding	Hermaphrodite	L4 + 24h	1	1	1
Continued feeding	Hermaphrodite	L4 + 24h	1	1	1
Continued feeding	Hermaphrodite	L4 + 24h	1	1	6
Continued feeding	Hermaphrodite	L4 + 24h	1	1	2
Continued feeding	Hermaphrodite	L4 + 24h	1	1	2
Continued feeding	Hermaphrodite	L4 + 24h	1	1	10
Continued feeding	Hermaphrodite	L4 + 24h	1	1	3
Continued feeding	Hermaphrodite	L4 + 24h	1	1	11
Continued feeding	Hermaphrodite	L4 + 24h	1	1	0
Continued feeding	Hermaphrodite	L4 + 24h	1	1	4
Continued feeding	Hermaphrodite	L4 + 24h	1	1	7
Continued feeding	Hermaphrodite	L4 + 24h	1	1	6
Continued feeding	Hermaphrodite	L4 + 24h	1	1	2
Continued feeding	Hermaphrodite	L4 + 24h	1	1	2
Continued feeding	Hermaphrodite	L4 + 24h	1	1	0
Continued feeding	Hermaphrodite	L4 + 24h	1	1	4
Continued feeding	Hermaphrodite	L4 + 24h	1	1	4
Continued feeding	Hermaphrodite	L4 + 24h	1	1	3
Continued feeding	Hermaphrodite	L4 + 24h	1	1	5
Continued feeding	Hermaphrodite	L4 + 24h	1	1	7
Continued feeding	Hermaphrodite	L4 + 24h	1	1	4
Continued feeding	Hermaphrodite	L4 + 24h	1	1	0
Continued feeding	Hermaphrodite	L4 + 24h	1	1	5
Continued feeding	Hermaphrodite	L4 + 24h	1	1	2
Continued feeding	Hermaphrodite	L4 + 24h	1	1	8
Continued feeding	Hermaphrodite	L4 + 24h	1	1	5
Continued feeding	Hermaphrodite	L4 + 24h	1	1	6
Continued feeding	Hermaphrodite	L4 + 24h	1	1	6
Continued feeding	Hermaphrodite	L4 + 24h	1	1	3
Continued feeding	Hermaphrodite	L4 + 24h	1	1	5
Continued feeding	Hermaphrodite	L4 + 24h	1	1	11
Continued feeding	Hermaphrodite	L4 + 24h	1	1	4
Continued feeding	Hermaphrodite	L4 + 24h	1	1	5
Continued feeding	Hermaphrodite	L4 + 24h	1	1	6
Continued feeding	Hermaphrodite	L4 + 24h	1	1	5
Continued feeding	Hermaphrodite	L4 + 24h	1	1	0
Continued feeding	Hermaphrodite	L4 + 24h	1	1	1
Continued feeding	Hermaphrodite	L4 + 24h	1	1	6
Continued feeding	Hermaphrodite	L4 + 24h	1	1	9
Continued feeding	Hermaphrodite	L4 + 24h	1	1	3
Continued feeding	Hermaphrodite	L4 + 24h	1	1	7
Continued feeding	Hermaphrodite	L4 + 24h	1	1	4
Continued feeding	Hermaphrodite	L4 + 24h	1	1	0
Continued feeding	Hermaphrodite	L4 + 24h	1	1	3
Continued feeding	Hermaphrodite	L4 + 24h	1	1	4
Continued feeding	Hermaphrodite	L4 + 24h	1	1	2
Continued feeding	Hermaphrodite	L4 + 24h	1	1	7
Continued feeding	Hermaphrodite	L4 + 24h	1	1	4
Continued feeding	Hermaphrodite	L4 + 24h	1	1	3
Continued feeding	Hermaphrodite	L4 + 24h	1	1	2
Continued feeding	Hermaphrodite	L4 + 24h	1	1	3
Continued feeding	Hermaphrodite	L4 + 24h	1	1	1
Continued feeding	Hermaphrodite	L4 + 24h	1	1	2
Continued feeding	Hermaphrodite	L4 + 24h	1	1	1
Continued feeding	Hermaphrodite	L4 + 24h	1	1	3
Continued feeding	Hermaphrodite	L4 + 24h	1	1	1
Continued feeding	Hermaphrodite	L4 + 24h	1	1	5
Continued feeding	Hermaphrodite	L4 + 24h	1	1	3
Continued feeding	Hermaphrodite	L4 + 24h	1	1	8
Continued feeding	Hermaphrodite	L4 + 24h	1	1	4
Continued feeding	Hermaphrodite	L4 + 24h	1	1	6
Continued feeding	Hermaphrodite	L4 + 24h	1	1	6
Continued feeding	Hermaphrodite	L4 + 24h	1	1	2
Continued feeding	Hermaphrodite	L4 + 24h	1	1	10
Continued feeding	Hermaphrodite	L4 + 24h	1	1	2
Continued feeding	Hermaphrodite	L4 + 24h	1	1	3
Continued feeding	Hermaphrodite	L4 + 24h	1	1	1
Continued feeding	Hermaphrodite	L4 + 24h	1	1	2
Continued feeding	Hermaphrodite	L4 + 24h	1	1	8
Continued feeding	Hermaphrodite	L4 + 24h	1	1	4
Continued feeding	Hermaphrodite	L4 + 24h	1	1	3
Continued feeding	Hermaphrodite	L4 + 24h	1	1	3
Continued feeding	Hermaphrodite	L4 + 24h	1	1	2
Continued feeding	Hermaphrodite	L4 + 24h	1	1	9
Continued feeding	Hermaphrodite	L4 + 24h	1	1	6
Continued feeding	Hermaphrodite	L4 + 24h	1	1	3
Continued feeding	Hermaphrodite	L4 + 24h	1	1	6
Continued feeding	Hermaphrodite	L4 + 24h	1	1	2
Continued feeding	Hermaphrodite	L4 + 24h	1	1	11
Continued feeding	Hermaphrodite	L4 + 24h	1	1	8
Continued feeding	Hermaphrodite	L4 + 24h	1	1	5
Continued feeding	Hermaphrodite	L4 + 24h	1	1	3
Continued feeding	Hermaphrodite	L4 + 24h	1	1	1
Continued feeding	Hermaphrodite	L4 + 24h	1	1	4
Continued feeding	Hermaphrodite	L4 + 24h	1	1	6
Continued feeding	Hermaphrodite	L4 + 24h	1	1	4
Continued feeding	Hermaphrodite	L4 + 24h	1	1	4
Continued feeding	Hermaphrodite	L4 + 24h	1	1	2
Continued feeding	Hermaphrodite	L4 + 24h	1	1	2
Continued feeding	Hermaphrodite	L4 + 24h	1	1	6
Continued feeding	Hermaphrodite	L4 + 24h	1	1	7
Continued feeding	Hermaphrodite	L4 + 24h	1	1	0
Continued feeding	Hermaphrodite	L4 + 24h	1	1	5
Continued feeding	Hermaphrodite	L4 + 24h	1	1	3
Continued feeding	Hermaphrodite	L4 + 24h	1	1	4
Continued feeding	Hermaphrodite	L4 + 24h	1	1	1
Continued feeding	Hermaphrodite	L4 + 24h	1	1	6
Continued feeding	Hermaphrodite	L4 + 24h	1	1	4
Continued feeding	Hermaphrodite	L4 + 24h	1	1	4
Continued feeding	Hermaphrodite	L4 + 24h	1	1	3
Continued feeding	Hermaphrodite	L4 + 24h	1	1	3
Continued feeding	Hermaphrodite	L4 + 24h	1	1	3
Continued feeding	Hermaphrodite	L4 + 24h	1	1	1
Continued feeding	Hermaphrodite	L4 + 24h	1	1	5
Continued feeding	Hermaphrodite	L4 + 24h	1	1	6
Continued feeding	Hermaphrodite	L4 + 24h	1	1	3
Continued feeding	Hermaphrodite	L4 + 24h	1	1	4
Continued feeding	Hermaphrodite	L4 + 24h	1	1	8
Continued feeding	Hermaphrodite	L4 + 24h	1	1	5
Continued feeding	Hermaphrodite	L4 + 24h	1	1	4
Continued feeding	Hermaphrodite	L4 + 24h	1	1	5
Continued feeding	Hermaphrodite	L4 + 24h	1	1	4
Continued feeding	Hermaphrodite	L4 + 24h	1	1	2
Continued feeding	Hermaphrodite	L4 + 24h	1	1	4
Continued feeding	Hermaphrodite	L4 + 24h	1	1	6
Continued feeding	Hermaphrodite	L4 + 24h	1	1	3
Continued feeding	Hermaphrodite	L4 + 24h	1	1	4
Continued feeding	Hermaphrodite	L4 + 24h	1	1	12
Continued feeding	Hermaphrodite	L4 + 24h	1	1	1
Continued feeding	Hermaphrodite	L4 + 24h	1	1	4
Continued feeding	Hermaphrodite	L4 + 24h	1	1	4
Continued feeding	Hermaphrodite	L4 + 24h	1	1	3
Continued feeding	Hermaphrodite	L4 + 24h	1	1	9
Continued feeding	Hermaphrodite	L4 + 24h	1	1	5
Continued feeding	Hermaphrodite	L4 + 24h	1	1	4
Continued feeding	Hermaphrodite	L4 + 24h	1	1	3
Continued feeding	Hermaphrodite	L4 + 24h	1	1	0
Continued feeding	Hermaphrodite	L4 + 24h	1	1	10
Continued feeding	Hermaphrodite	L4 + 24h	1	1	1
Continued feeding	Hermaphrodite	L4 + 24h	1	1	6
Continued feeding	Hermaphrodite	L4 + 24h	1	1	4
Continued feeding	Hermaphrodite	L4 + 24h	1	1	5
Continued feeding	Hermaphrodite	L4 + 24h	1	1	1
Continued feeding	Hermaphrodite	L4 + 24h	1	1	4
Continued feeding	Hermaphrodite	L4 + 24h	1	1	8
Continued feeding	Hermaphrodite	L4 + 24h	1	1	2
Continued feeding	Hermaphrodite	L4 + 24h	1	1	6
Continued feeding	Hermaphrodite	L4 + 24h	1	1	1
Continued feeding	Hermaphrodite	L4 + 24h	1	1	3
Continued feeding	Hermaphrodite	L4 + 24h	1	1	6
Continued feeding	Hermaphrodite	L4 + 24h	1	1	4
Continued feeding	Hermaphrodite	L4 + 24h	1	1	7
Continued feeding	Hermaphrodite	L4 + 24h	1	1	10
Continued feeding	Hermaphrodite	L4 + 24h	1	1	1
Continued feeding	Hermaphrodite	L4 + 24h	1	1	3
Continued feeding	Hermaphrodite	L4 + 24h	1	1	3
Continued feeding	Hermaphrodite	L4 + 24h	1	1	1
Continued feeding	Hermaphrodite	L4 + 24h	1	1	5
Continued feeding	Hermaphrodite	L4 + 24h	1	1	3
Continued feeding	Hermaphrodite	L4 + 24h	1	1	5
Continued feeding	Hermaphrodite	L4 + 24h	1	1	4
Continued feeding	Hermaphrodite	L4 + 24h	1	1	8
Continued feeding	Hermaphrodite	L4 + 24h	1	1	8
Continued feeding	Hermaphrodite	L4 + 24h	1	1	8
Continued feeding	Hermaphrodite	L4 + 24h	1	1	5
Continued feeding	Hermaphrodite	L4 + 24h	1	1	4
Continued feeding	Hermaphrodite	L4 + 24h	1	1	4
Continued feeding	Hermaphrodite	L4 + 24h	1	1	5
Continued feeding	Hermaphrodite	L4 + 24h	1	1	3
Continued feeding	Hermaphrodite	L4 + 24h	1	1	6
Continued feeding	Hermaphrodite	L4 + 24h	1	1	11
Continued feeding	Hermaphrodite	L4 + 24h	1	1	5
Continued feeding	Hermaphrodite	L4 + 24h	1	1	4
Continued feeding	Hermaphrodite	L4 + 24h	1	1	8
Continued feeding	Hermaphrodite	L4 + 24h	1	1	3
Continued feeding	Hermaphrodite	L4 + 24h	1	1	6
Continued feeding	Hermaphrodite	L4 + 24h	1	1	7
Continued feeding	Hermaphrodite	L4 + 24h	1	1	7
Continued feeding	Hermaphrodite	L4 + 24h	1	1	0
Continued feeding	Hermaphrodite	L4 + 24h	1	1	3
Continued feeding	Hermaphrodite	L4 + 24h	1	1	5
Continued feeding	Hermaphrodite	L4 + 24h	1	1	5
Continued feeding	Hermaphrodite	L4 + 24h	1	1	14
Continued feeding	Hermaphrodite	L4 + 24h	1	1	8
Continued feeding	Hermaphrodite	L4 + 24h	1	1	4
Continued feeding	Hermaphrodite	L4 + 24h	1	1	5
Continued feeding	Hermaphrodite	L4 + 24h	1	1	4
Continued feeding	Hermaphrodite	L4 + 24h	1	1	4
Continued feeding	Hermaphrodite	L4 + 24h	1	1	4
Continued feeding	Hermaphrodite	L4 + 24h	1	1	4
Continued feeding	Hermaphrodite	L4 + 24h	1	1	15
Continued feeding	Hermaphrodite	L4 + 24h	1	1	4
Continued feeding	Hermaphrodite	L4 + 24h	1	1	4
Continued feeding	Hermaphrodite	L4 + 24h	1	1	6
Continued feeding	Hermaphrodite	L4 + 24h	1	1	9
Continued feeding	Hermaphrodite	L4 + 24h	1	1	2
Continued feeding	Hermaphrodite	L4 + 24h	1	1	3
Continued feeding	Hermaphrodite	L4 + 24h	1	1	3
Continued feeding	Hermaphrodite	L4 + 24h	1	1	9
Continued feeding	Hermaphrodite	L4 + 24h	1	1	4
Continued feeding	Hermaphrodite	L4 + 24h	1	1	8
Continued feeding	Hermaphrodite	L4 + 24h	1	1	9
Continued feeding	Hermaphrodite	L4 + 24h	1	1	10
Continued feeding	Hermaphrodite	L4 + 24h	1	1	2
Continued feeding	Hermaphrodite	L4 + 24h	1	1	1
Continued feeding	Hermaphrodite	L4 + 24h	1	1	4
Continued feeding	Hermaphrodite	L4 + 24h	1	1	6
Continued feeding	Hermaphrodite	L4 + 24h	1	1	6
Continued feeding	Hermaphrodite	L4 + 24h	1	1	4
Continued feeding	Hermaphrodite	L4 + 24h	1	6	2
Continued feeding	Hermaphrodite	L4 + 24h	1	6	4
Continued feeding	Hermaphrodite	L4 + 24h	1	6	17
Continued feeding	Hermaphrodite	L4 + 24h	1	6	7
Continued feeding	Hermaphrodite	L4 + 24h	1	6	6
Continued feeding	Hermaphrodite	L4 + 24h	1	6	3
Continued feeding	Hermaphrodite	L4 + 24h	1	6	5
Continued feeding	Hermaphrodite	L4 + 24h	1	6	1
Continued feeding	Hermaphrodite	L4 + 24h	1	6	3
Continued feeding	Hermaphrodite	L4 + 24h	1	6	0
Continued feeding	Hermaphrodite	L4 + 24h	1	6	7
Continued feeding	Hermaphrodite	L4 + 24h	1	6	6
Continued feeding	Hermaphrodite	L4 + 24h	1	6	7
Continued feeding	Hermaphrodite	L4 + 24h	1	6	5
Continued feeding	Hermaphrodite	L4 + 24h	1	6	7
Continued feeding	Hermaphrodite	L4 + 24h	1	6	9
Continued feeding	Hermaphrodite	L4 + 24h	1	6	5
Continued feeding	Hermaphrodite	L4 + 24h	1	6	6
Continued feeding	Hermaphrodite	L4 + 24h	1	6	3
Continued feeding	Hermaphrodite	L4 + 24h	1	6	7
Continued feeding	Hermaphrodite	L4 + 24h	1	6	13
Continued feeding	Hermaphrodite	L4 + 24h	1	6	2
Continued feeding	Hermaphrodite	L4 + 24h	1	6	2
Continued feeding	Hermaphrodite	L4 + 24h	1	6	7
Continued feeding	Hermaphrodite	L4 + 24h	1	6	4
Continued feeding	Hermaphrodite	L4 + 24h	1	6	6
Continued feeding	Hermaphrodite	L4 + 24h	1	6	7
Continued feeding	Hermaphrodite	L4 + 24h	1	6	4
Continued feeding	Hermaphrodite	L4 + 24h	1	6	3
Continued feeding	Hermaphrodite	L4 + 24h	1	6	1
Continued feeding	Hermaphrodite	L4 + 24h	1	6	2
Continued feeding	Hermaphrodite	L4 + 24h	1	6	1
Continued feeding	Hermaphrodite	L4 + 24h	1	6	2
Continued feeding	Hermaphrodite	L4 + 24h	1	6	7
Continued feeding	Hermaphrodite	L4 + 24h	1	6	2
Continued feeding	Hermaphrodite	L4 + 24h	1	6	3
Continued feeding	Hermaphrodite	L4 + 24h	1	6	6
Continued feeding	Hermaphrodite	L4 + 24h	1	6	5
Continued feeding	Hermaphrodite	L4 + 24h	1	6	3
Continued feeding	Hermaphrodite	L4 + 24h	1	6	5
Continued feeding	Hermaphrodite	L4 + 24h	1	6	2
Continued feeding	Hermaphrodite	L4 + 24h	1	6	4
Continued feeding	Hermaphrodite	L4 + 24h	1	6	9
Continued feeding	Hermaphrodite	L4 + 24h	1	6	4
Continued feeding	Hermaphrodite	L4 + 24h	1	6	3
Continued feeding	Hermaphrodite	L4 + 24h	1	6	3
Continued feeding	Hermaphrodite	L4 + 24h	1	6	3
Continued feeding	Hermaphrodite	L4 + 24h	1	6	4
Continued feeding	Hermaphrodite	L4 + 24h	1	6	3
Continued feeding	Hermaphrodite	L4 + 24h	1	6	5
Continued feeding	Hermaphrodite	L4 + 24h	1	6	7
Continued feeding	Hermaphrodite	L4 + 24h	1	6	5
Continued feeding	Hermaphrodite	L4 + 24h	1	6	4
Continued feeding	Hermaphrodite	L4 + 24h	1	6	0
Continued feeding	Hermaphrodite	L4 + 24h	1	6	5
Continued feeding	Hermaphrodite	L4 + 24h	1	6	6
Continued feeding	Hermaphrodite	L4 + 24h	1	6	4
Continued feeding	Hermaphrodite	L4 + 24h	1	6	9
Continued feeding	Hermaphrodite	L4 + 24h	1	6	3
Continued feeding	Hermaphrodite	L4 + 24h	1	6	1
Continued feeding	Hermaphrodite	L4 + 24h	1	6	1
Continued feeding	Hermaphrodite	L4 + 24h	1	6	0
Continued feeding	Hermaphrodite	L4 + 24h	1	6	1
Continued feeding	Hermaphrodite	L4 + 24h	1	6	7
Continued feeding	Hermaphrodite	L4 + 24h	1	6	3
Continued feeding	Hermaphrodite	L4 + 24h	1	6	2
Continued feeding	Hermaphrodite	L4 + 24h	1	6	6
Continued feeding	Hermaphrodite	L4 + 24h	1	6	1
Continued feeding	Hermaphrodite	L4 + 24h	1	6	0
Continued feeding	Hermaphrodite	L4 + 24h	1	6	4
Continued feeding	Hermaphrodite	L4 + 24h	1	6	3
Continued feeding	Hermaphrodite	L4 + 24h	1	6	6
Continued feeding	Hermaphrodite	L4 + 24h	1	6	5
Continued feeding	Hermaphrodite	L4 + 24h	1	6	6
Continued feeding	Hermaphrodite	L4 + 24h	1	6	0
Continued feeding	Hermaphrodite	L4 + 24h	1	6	2
Continued feeding	Hermaphrodite	L4 + 24h	1	6	6
Continued feeding	Hermaphrodite	L4 + 24h	1	6	4
Continued feeding	Hermaphrodite	L4 + 24h	1	6	6
Continued feeding	Hermaphrodite	L4 + 24h	1	6	6
Continued feeding	Hermaphrodite	L4 + 24h	1	6	2
Continued feeding	Hermaphrodite	L4 + 24h	1	6	7
Continued feeding	Hermaphrodite	L4 + 24h	1	6	4
Continued feeding	Hermaphrodite	L4 + 24h	1	6	5
Continued feeding	Hermaphrodite	L4 + 24h	1	6	2
Continued feeding	Hermaphrodite	L4 + 24h	1	6	0
Continued feeding	Hermaphrodite	L4 + 24h	1	6	4
Continued feeding	Hermaphrodite	L4 + 24h	1	6	1
Continued feeding	Hermaphrodite	L4 + 24h	1	6	2
Continued feeding	Hermaphrodite	L4 + 24h	1	6	6
Continued feeding	Hermaphrodite	L4 + 24h	1	6	2
Continued feeding	Hermaphrodite	L4 + 24h	1	6	9
Continued feeding	Hermaphrodite	L4 + 24h	1	6	4
Continued feeding	Hermaphrodite	L4 + 24h	1	6	9
Continued feeding	Hermaphrodite	L4 + 24h	1	6	4
Continued feeding	Hermaphrodite	L4 + 24h	1	6	2
Continued feeding	Hermaphrodite	L4 + 24h	1	6	7
Continued feeding	Hermaphrodite	L4 + 24h	1	6	3
Continued feeding	Hermaphrodite	L4 + 24h	1	6	2
Continued feeding	Hermaphrodite	L4 + 24h	1	6	8
Continued feeding	Hermaphrodite	L4 + 24h	1	6	2
Continued feeding	Hermaphrodite	L4 + 24h	1	6	2
Continued feeding	Hermaphrodite	L4 + 24h	1	6	1
Continued feeding	Hermaphrodite	L4 + 24h	1	6	8
Continued feeding	Hermaphrodite	L4 + 24h	1	6	4
Continued feeding	Hermaphrodite	L4 + 24h	1	6	7
Continued feeding	Hermaphrodite	L4 + 24h	1	6	14
Continued feeding	Hermaphrodite	L4 + 24h	1	6	8
Continued feeding	Hermaphrodite	L4 + 24h	1	6	5
Continued feeding	Hermaphrodite	L4 + 24h	1	6	6
Continued feeding	Hermaphrodite	L4 + 24h	1	6	7
Continued feeding	Hermaphrodite	L4 + 24h	1	6	4
Continued feeding	Hermaphrodite	L4 + 24h	1	6	10
Continued feeding	Hermaphrodite	L4 + 24h	1	6	6
Continued feeding	Hermaphrodite	L4 + 24h	1	6	5
Continued feeding	Hermaphrodite	L4 + 24h	1	6	2
Continued feeding	Hermaphrodite	L4 + 24h	1	6	5
Continued feeding	Hermaphrodite	L4 + 24h	1	6	1
Continued feeding	Hermaphrodite	L4 + 24h	1	6	8
Continued feeding	Hermaphrodite	L4 + 24h	1	6	2
Continued feeding	Hermaphrodite	L4 + 24h	1	6	1
Continued feeding	Hermaphrodite	L4 + 24h	1	6	2
Continued feeding	Hermaphrodite	L4 + 24h	1	6	1
Continued feeding	Hermaphrodite	L4 + 24h	1	6	3
Continued feeding	Hermaphrodite	L4 + 24h	1	6	4
Continued feeding	Hermaphrodite	L4 + 24h	1	6	2
Continued feeding	Hermaphrodite	L4 + 24h	1	6	5
Continued feeding	Hermaphrodite	L4 + 24h	1	6	8
Continued feeding	Hermaphrodite	L4 + 24h	1	6	0
Continued feeding	Hermaphrodite	L4 + 24h	1	6	5
Continued feeding	Hermaphrodite	L4 + 24h	1	6	9
Continued feeding	Hermaphrodite	L4 + 24h	1	6	7
Continued feeding	Hermaphrodite	L4 + 24h	1	6	3
Continued feeding	Hermaphrodite	L4 + 24h	1	6	3
Continued feeding	Hermaphrodite	L4 + 24h	1	6	8
Continued feeding	Hermaphrodite	L4 + 24h	1	6	6
Continued feeding	Hermaphrodite	L4 + 24h	1	6	4
Continued feeding	Hermaphrodite	L4 + 24h	1	6	1
Continued feeding	Hermaphrodite	L4 + 24h	1	6	0
Continued feeding	Hermaphrodite	L4 + 24h	1	6	5
Continued feeding	Hermaphrodite	L4 + 24h	1	6	2
Continued feeding	Hermaphrodite	L4 + 24h	1	6	7
Continued feeding	Hermaphrodite	L4 + 24h	1	6	8
Continued feeding	Hermaphrodite	L4 + 24h	1	6	5
Continued feeding	Hermaphrodite	L4 + 24h	1	6	2
Continued feeding	Hermaphrodite	L4 + 24h	1	6	3
Continued feeding	Hermaphrodite	L4 + 24h	1	6	0
Continued feeding	Hermaphrodite	L4 + 24h	1	6	6
Continued feeding	Hermaphrodite	L4 + 24h	1	6	5
Continued feeding	Hermaphrodite	L4 + 24h	1	6	5
Continued feeding	Hermaphrodite	L4 + 24h	1	6	10
Continued feeding	Hermaphrodite	L4 + 24h	1	6	4
Continued feeding	Hermaphrodite	L4 + 24h	1	6	5
Continued feeding	Hermaphrodite	L4 + 24h	1	6	4
Continued feeding	Hermaphrodite	L4 + 24h	1	6	6
Continued feeding	Hermaphrodite	L4 + 24h	1	6	5
Continued feeding	Hermaphrodite	L4 + 24h	1	6	7
Continued feeding	Hermaphrodite	L4 + 24h	1	6	9
Continued feeding	Hermaphrodite	L4 + 24h	1	6	3
Continued feeding	Hermaphrodite	L4 + 24h	1	6	5
Continued feeding	Hermaphrodite	L4 + 24h	1	6	0
Continued feeding	Hermaphrodite	L4 + 24h	1	6	5
Continued feeding	Hermaphrodite	L4 + 24h	1	6	3
Continued feeding	Hermaphrodite	L4 + 24h	1	6	4
Continued feeding	Hermaphrodite	L4 + 24h	1	6	5
Continued feeding	Hermaphrodite	L4 + 24h	1	6	1
Continued feeding	Hermaphrodite	L4 + 24h	1	6	2
Continued feeding	Hermaphrodite	L4 + 24h	1	6	4
Continued feeding	Hermaphrodite	L4 + 24h	1	6	4
Continued feeding	Hermaphrodite	L4 + 24h	1	6	7
Continued feeding	Hermaphrodite	L4 + 24h	1	6	6
Continued feeding	Hermaphrodite	L4 + 24h	1	6	1
Continued feeding	Hermaphrodite	L4 + 24h	1	6	5
Continued feeding	Hermaphrodite	L4 + 24h	1	6	7
Continued feeding	Hermaphrodite	L4 + 24h	1	6	4
Continued feeding	Hermaphrodite	L4 + 24h	1	6	3
Continued feeding	Hermaphrodite	L4 + 24h	1	6	4
Continued feeding	Hermaphrodite	L4 + 24h	1	6	5
Continued feeding	Hermaphrodite	L4 + 24h	1	6	2
Continued feeding	Hermaphrodite	L4 + 24h	1	6	4
Continued feeding	Hermaphrodite	L4 + 24h	1	6	3
Continued feeding	Hermaphrodite	L4 + 24h	1	6	8
Continued feeding	Hermaphrodite	L4 + 24h	1	6	10
Continued feeding	Hermaphrodite	L4 + 24h	1	6	0
Continued feeding	Hermaphrodite	L4 + 24h	1	6	5
Continued feeding	Hermaphrodite	L4 + 24h	1	6	2
Continued feeding	Hermaphrodite	L4 + 24h	1	6	5
Continued feeding	Hermaphrodite	L4 + 24h	1	6	3
Continued feeding	Hermaphrodite	L4 + 24h	1	6	12
Continued feeding	Hermaphrodite	L4 + 24h	1	6	7
Continued feeding	Hermaphrodite	L4 + 24h	1	6	11
Continued feeding	Hermaphrodite	L4 + 24h	1	6	1
Continued feeding	Hermaphrodite	L4 + 24h	1	6	5
Continued feeding	Hermaphrodite	L4 + 24h	1	6	6
Continued feeding	Hermaphrodite	L4 + 24h	1	6	7
Continued feeding	Hermaphrodite	L4 + 24h	1	6	3
Continued feeding	Hermaphrodite	L4 + 24h	1	6	7
Continued feeding	Hermaphrodite	L4 + 24h	1	6	4
Continued feeding	Hermaphrodite	L4 + 24h	1	6	2
Continued feeding	Hermaphrodite	L4 + 24h	1	6	3
Continued feeding	Hermaphrodite	L4 + 24h	1	6	6
Continued feeding	Hermaphrodite	L4 + 24h	1	6	3
Continued feeding	Hermaphrodite	L4 + 24h	1	6	1
Continued feeding	Hermaphrodite	L4 + 24h	1	6	4
Continued feeding	Hermaphrodite	L4 + 24h	1	6	5
Continued feeding	Hermaphrodite	L4 + 24h	1	6	4
Continued feeding	Hermaphrodite	L4 + 24h	1	6	3
Continued feeding	Hermaphrodite	L4 + 24h	1	6	6
Continued feeding	Hermaphrodite	L4 + 24h	1	6	3
Continued feeding	Hermaphrodite	L4 + 24h	1	6	9
Continued feeding	Hermaphrodite	L4 + 24h	1	6	6
Continued feeding	Hermaphrodite	L4 + 24h	1	6	3
Continued feeding	Hermaphrodite	L4 + 24h	1	6	3
Continued feeding	Hermaphrodite	L4 + 24h	1	6	12
Continued feeding	Hermaphrodite	L4 + 24h	1	6	8
Continued feeding	Hermaphrodite	L4 + 24h	1	6	3
Continued feeding	Hermaphrodite	L4 + 24h	1	6	5
Continued feeding	Hermaphrodite	L4 + 24h	1	6	4
Continued feeding	Hermaphrodite	L4 + 24h	1	6	1
Continued feeding	Hermaphrodite	L4 + 24h	1	6	3
Continued feeding	Hermaphrodite	L4 + 24h	1	11	6
Continued feeding	Hermaphrodite	L4 + 24h	1	11	9
Continued feeding	Hermaphrodite	L4 + 24h	1	11	0
Continued feeding	Hermaphrodite	L4 + 24h	1	11	13
Continued feeding	Hermaphrodite	L4 + 24h	1	11	1
Continued feeding	Hermaphrodite	L4 + 24h	1	11	4
Continued feeding	Hermaphrodite	L4 + 24h	1	11	3
Continued feeding	Hermaphrodite	L4 + 24h	1	11	4
Continued feeding	Hermaphrodite	L4 + 24h	1	11	0
Continued feeding	Hermaphrodite	L4 + 24h	1	11	6
Continued feeding	Hermaphrodite	L4 + 24h	1	11	6
Continued feeding	Hermaphrodite	L4 + 24h	1	11	4
Continued feeding	Hermaphrodite	L4 + 24h	1	11	2
Continued feeding	Hermaphrodite	L4 + 24h	1	11	5
Continued feeding	Hermaphrodite	L4 + 24h	1	11	3
Continued feeding	Hermaphrodite	L4 + 24h	1	11	5
Continued feeding	Hermaphrodite	L4 + 24h	1	11	14
Continued feeding	Hermaphrodite	L4 + 24h	1	11	4
Continued feeding	Hermaphrodite	L4 + 24h	1	11	7
Continued feeding	Hermaphrodite	L4 + 24h	1	11	1
Continued feeding	Hermaphrodite	L4 + 24h	1	11	4
Continued feeding	Hermaphrodite	L4 + 24h	1	11	2
Continued feeding	Hermaphrodite	L4 + 24h	1	11	11
Continued feeding	Hermaphrodite	L4 + 24h	1	11	5
Continued feeding	Hermaphrodite	L4 + 24h	1	11	4
Continued feeding	Hermaphrodite	L4 + 24h	1	11	6
Continued feeding	Hermaphrodite	L4 + 24h	1	11	3
Continued feeding	Hermaphrodite	L4 + 24h	1	11	3
Continued feeding	Hermaphrodite	L4 + 24h	1	11	2
Continued feeding	Hermaphrodite	L4 + 24h	1	11	2
Continued feeding	Hermaphrodite	L4 + 24h	1	11	9
Continued feeding	Hermaphrodite	L4 + 24h	1	11	3
Continued feeding	Hermaphrodite	L4 + 24h	1	11	4
Continued feeding	Hermaphrodite	L4 + 24h	1	11	2
Continued feeding	Hermaphrodite	L4 + 24h	1	11	4
Continued feeding	Hermaphrodite	L4 + 24h	1	11	3
Continued feeding	Hermaphrodite	L4 + 24h	1	11	7
Continued feeding	Hermaphrodite	L4 + 24h	1	11	3
Continued feeding	Hermaphrodite	L4 + 24h	1	11	5
Continued feeding	Hermaphrodite	L4 + 24h	1	11	3
Continued feeding	Hermaphrodite	L4 + 24h	1	11	4
Continued feeding	Hermaphrodite	L4 + 24h	1	11	8
Continued feeding	Hermaphrodite	L4 + 24h	1	11	2
Continued feeding	Hermaphrodite	L4 + 24h	1	11	3
Continued feeding	Hermaphrodite	L4 + 24h	1	11	6
Continued feeding	Hermaphrodite	L4 + 24h	1	11	4
Continued feeding	Hermaphrodite	L4 + 24h	1	11	6
Continued feeding	Hermaphrodite	L4 + 24h	1	11	2
Continued feeding	Hermaphrodite	L4 + 24h	1	11	5
Continued feeding	Hermaphrodite	L4 + 24h	1	11	7
Continued feeding	Hermaphrodite	L4 + 24h	1	11	7
Continued feeding	Hermaphrodite	L4 + 24h	1	11	9
Continued feeding	Hermaphrodite	L4 + 24h	1	11	3
Continued feeding	Hermaphrodite	L4 + 24h	1	11	7
Continued feeding	Hermaphrodite	L4 + 24h	1	11	3
Continued feeding	Hermaphrodite	L4 + 24h	1	11	7
Continued feeding	Hermaphrodite	L4 + 24h	1	11	1
Continued feeding	Hermaphrodite	L4 + 24h	1	11	5
Continued feeding	Hermaphrodite	L4 + 24h	1	11	3
Continued feeding	Hermaphrodite	L4 + 24h	1	11	1
Continued feeding	Hermaphrodite	L4 + 24h	1	11	2
Continued feeding	Hermaphrodite	L4 + 24h	1	11	9
Continued feeding	Hermaphrodite	L4 + 24h	1	11	6
Continued feeding	Hermaphrodite	L4 + 24h	1	11	7
Continued feeding	Hermaphrodite	L4 + 24h	1	11	3
Continued feeding	Hermaphrodite	L4 + 24h	1	11	5
Continued feeding	Hermaphrodite	L4 + 24h	1	11	6
Continued feeding	Hermaphrodite	L4 + 24h	1	11	3
Continued feeding	Hermaphrodite	L4 + 24h	1	11	1
Continued feeding	Hermaphrodite	L4 + 24h	1	11	8
Continued feeding	Hermaphrodite	L4 + 24h	1	11	6
Continued feeding	Hermaphrodite	L4 + 24h	1	11	4
Continued feeding	Hermaphrodite	L4 + 24h	1	11	6
Continued feeding	Hermaphrodite	L4 + 24h	1	11	5
Continued feeding	Hermaphrodite	L4 + 24h	1	11	4
Continued feeding	Hermaphrodite	L4 + 24h	1	11	3
Continued feeding	Hermaphrodite	L4 + 24h	1	11	3
Continued feeding	Hermaphrodite	L4 + 24h	1	11	7
Continued feeding	Hermaphrodite	L4 + 24h	1	11	10
Continued feeding	Hermaphrodite	L4 + 24h	1	11	1
Continued feeding	Hermaphrodite	L4 + 24h	1	11	1
Continued feeding	Hermaphrodite	L4 + 24h	1	11	5
Continued feeding	Hermaphrodite	L4 + 24h	1	11	2
Continued feeding	Hermaphrodite	L4 + 24h	1	11	3
Continued feeding	Hermaphrodite	L4 + 24h	1	11	5
Continued feeding	Hermaphrodite	L4 + 24h	1	11	1
Continued feeding	Hermaphrodite	L4 + 24h	1	11	4
Continued feeding	Hermaphrodite	L4 + 24h	1	11	2
Continued feeding	Hermaphrodite	L4 + 24h	1	11	1
Continued feeding	Hermaphrodite	L4 + 24h	1	11	7
Continued feeding	Hermaphrodite	L4 + 24h	1	11	7
Continued feeding	Hermaphrodite	L4 + 24h	1	11	1
Continued feeding	Hermaphrodite	L4 + 24h	1	11	1
Continued feeding	Hermaphrodite	L4 + 24h	1	11	9
Continued feeding	Hermaphrodite	L4 + 24h	1	11	3
Continued feeding	Hermaphrodite	L4 + 24h	1	11	2
Continued feeding	Hermaphrodite	L4 + 24h	1	11	5
Continued feeding	Hermaphrodite	L4 + 24h	1	11	7
Continued feeding	Hermaphrodite	L4 + 24h	1	11	2
Continued feeding	Hermaphrodite	L4 + 24h	1	11	5
Continued feeding	Hermaphrodite	L4 + 24h	1	11	6
Continued feeding	Hermaphrodite	L4 + 24h	1	11	3
Continued feeding	Hermaphrodite	L4 + 24h	1	11	7
Continued feeding	Hermaphrodite	L4 + 24h	1	11	10
Continued feeding	Hermaphrodite	L4 + 24h	1	11	6
Continued feeding	Hermaphrodite	L4 + 24h	1	11	6
Continued feeding	Hermaphrodite	L4 + 24h	1	11	2
Continued feeding	Hermaphrodite	L4 + 24h	1	11	8
Continued feeding	Hermaphrodite	L4 + 24h	1	11	1
Continued feeding	Hermaphrodite	L4 + 24h	1	11	6
Continued feeding	Hermaphrodite	L4 + 24h	1	11	5
Continued feeding	Hermaphrodite	L4 + 24h	1	11	6
Continued feeding	Hermaphrodite	L4 + 24h	1	11	2
Continued feeding	Hermaphrodite	L4 + 24h	1	11	3
Continued feeding	Hermaphrodite	L4 + 24h	1	11	13
Continued feeding	Hermaphrodite	L4 + 24h	1	11	5
Continued feeding	Hermaphrodite	L4 + 24h	1	11	3
Continued feeding	Hermaphrodite	L4 + 24h	1	11	1
Continued feeding	Hermaphrodite	L4 + 24h	1	11	4
Continued feeding	Hermaphrodite	L4 + 24h	1	11	3
Continued feeding	Hermaphrodite	L4 + 24h	1	11	1
Continued feeding	Hermaphrodite	L4 + 24h	1	11	5
Continued feeding	Hermaphrodite	L4 + 24h	1	11	2
Continued feeding	Hermaphrodite	L4 + 24h	1	11	3
Continued feeding	Hermaphrodite	L4 + 24h	1	11	4
Continued feeding	Hermaphrodite	L4 + 24h	1	11	6
Continued feeding	Hermaphrodite	L4 + 24h	1	11	2
Continued feeding	Hermaphrodite	L4 + 24h	1	11	5
Continued feeding	Hermaphrodite	L4 + 24h	1	11	3
Continued feeding	Hermaphrodite	L4 + 24h	1	11	5
Continued feeding	Hermaphrodite	L4 + 24h	1	11	3
Continued feeding	Hermaphrodite	L4 + 24h	1	11	1
Continued feeding	Hermaphrodite	L4 + 24h	1	11	4
Continued feeding	Hermaphrodite	L4 + 24h	1	11	3
Continued feeding	Hermaphrodite	L4 + 24h	1	11	4
Continued feeding	Hermaphrodite	L4 + 24h	1	11	7
Continued feeding	Hermaphrodite	L4 + 24h	1	11	8
Continued feeding	Hermaphrodite	L4 + 24h	1	11	7
Continued feeding	Hermaphrodite	L4 + 24h	1	11	9
Continued feeding	Hermaphrodite	L4 + 24h	1	11	3
Continued feeding	Hermaphrodite	L4 + 24h	1	11	7
Continued feeding	Hermaphrodite	L4 + 24h	1	11	5
Continued feeding	Hermaphrodite	L4 + 24h	1	11	4
Continued feeding	Hermaphrodite	L4 + 24h	1	11	4
Continued feeding	Hermaphrodite	L4 + 24h	1	11	7
Continued feeding	Hermaphrodite	L4 + 24h	1	11	5
Continued feeding	Hermaphrodite	L4 + 24h	1	11	3
Continued feeding	Hermaphrodite	L4 + 24h	1	11	7
Continued feeding	Hermaphrodite	L4 + 24h	1	11	4
Continued feeding	Hermaphrodite	L4 + 24h	1	11	4
Continued feeding	Hermaphrodite	L4 + 24h	1	11	5
Continued feeding	Hermaphrodite	L4 + 24h	1	11	2
Continued feeding	Hermaphrodite	L4 + 24h	1	11	14
Continued feeding	Hermaphrodite	L4 + 24h	1	11	2
Continued feeding	Hermaphrodite	L4 + 24h	1	11	6
Continued feeding	Hermaphrodite	L4 + 24h	1	11	5
Continued feeding	Hermaphrodite	L4 + 24h	1	11	7
Continued feeding	Hermaphrodite	L4 + 24h	1	11	0
Continued feeding	Hermaphrodite	L4 + 24h	1	11	0
Continued feeding	Hermaphrodite	L4 + 24h	1	11	0
Continued feeding	Hermaphrodite	L4 + 24h	1	11	6
Continued feeding	Hermaphrodite	L4 + 24h	1	11	3
Continued feeding	Hermaphrodite	L4 + 24h	1	11	7
Continued feeding	Hermaphrodite	L4 + 24h	1	11	6
Continued feeding	Hermaphrodite	L4 + 24h	1	11	3
Starvation	Hermaphrodite	L4 + 24h	1	-0.5	1
Starvation	Hermaphrodite	L4 + 24h	1	-0.5	3
Starvation	Hermaphrodite	L4 + 24h	1	-0.5	8
Starvation	Hermaphrodite	L4 + 24h	1	-0.5	3
Starvation	Hermaphrodite	L4 + 24h	1	-0.5	4
Starvation	Hermaphrodite	L4 + 24h	1	-0.5	12
Starvation	Hermaphrodite	L4 + 24h	1	-0.5	3
Starvation	Hermaphrodite	L4 + 24h	1	-0.5	1
Starvation	Hermaphrodite	L4 + 24h	1	-0.5	2
Starvation	Hermaphrodite	L4 + 24h	1	-0.5	4
Starvation	Hermaphrodite	L4 + 24h	1	-0.5	8
Starvation	Hermaphrodite	L4 + 24h	1	-0.5	11
Starvation	Hermaphrodite	L4 + 24h	1	-0.5	5
Starvation	Hermaphrodite	L4 + 24h	1	-0.5	2
Starvation	Hermaphrodite	L4 + 24h	1	-0.5	8
Starvation	Hermaphrodite	L4 + 24h	1	-0.5	5
Starvation	Hermaphrodite	L4 + 24h	1	-0.5	5
Starvation	Hermaphrodite	L4 + 24h	1	-0.5	8
Starvation	Hermaphrodite	L4 + 24h	1	-0.5	4
Starvation	Hermaphrodite	L4 + 24h	1	-0.5	11
Starvation	Hermaphrodite	L4 + 24h	1	-0.5	2
Starvation	Hermaphrodite	L4 + 24h	1	-0.5	0
Starvation	Hermaphrodite	L4 + 24h	1	-0.5	7
Starvation	Hermaphrodite	L4 + 24h	1	-0.5	1
Starvation	Hermaphrodite	L4 + 24h	1	-0.5	2
Starvation	Hermaphrodite	L4 + 24h	1	-0.5	7
Starvation	Hermaphrodite	L4 + 24h	1	-0.5	4
Starvation	Hermaphrodite	L4 + 24h	1	-0.5	7
Starvation	Hermaphrodite	L4 + 24h	1	-0.5	4
Starvation	Hermaphrodite	L4 + 24h	1	-0.5	8
Starvation	Hermaphrodite	L4 + 24h	1	-0.5	11
Starvation	Hermaphrodite	L4 + 24h	1	-0.5	17
Starvation	Hermaphrodite	L4 + 24h	1	-0.5	7
Starvation	Hermaphrodite	L4 + 24h	1	-0.5	3
Starvation	Hermaphrodite	L4 + 24h	1	-0.5	4
Starvation	Hermaphrodite	L4 + 24h	1	-0.5	5
Starvation	Hermaphrodite	L4 + 24h	1	-0.5	5
Starvation	Hermaphrodite	L4 + 24h	1	-0.5	7
Starvation	Hermaphrodite	L4 + 24h	1	-0.5	6
Starvation	Hermaphrodite	L4 + 24h	1	-0.5	1
Starvation	Hermaphrodite	L4 + 24h	1	-0.5	2
Starvation	Hermaphrodite	L4 + 24h	1	-0.5	1
Starvation	Hermaphrodite	L4 + 24h	1	-0.5	1
Starvation	Hermaphrodite	L4 + 24h	1	-0.5	3
Starvation	Hermaphrodite	L4 + 24h	1	-0.5	3
Starvation	Hermaphrodite	L4 + 24h	1	-0.5	6
Starvation	Hermaphrodite	L4 + 24h	1	-0.5	4
Starvation	Hermaphrodite	L4 + 24h	1	-0.5	6
Starvation	Hermaphrodite	L4 + 24h	1	-0.5	4
Starvation	Hermaphrodite	L4 + 24h	1	-0.5	4
Starvation	Hermaphrodite	L4 + 24h	1	-0.5	7
Starvation	Hermaphrodite	L4 + 24h	1	-0.5	9
Starvation	Hermaphrodite	L4 + 24h	1	-0.5	3
Starvation	Hermaphrodite	L4 + 24h	1	-0.5	6
Starvation	Hermaphrodite	L4 + 24h	1	-0.5	2
Starvation	Hermaphrodite	L4 + 24h	1	-0.5	3
Starvation	Hermaphrodite	L4 + 24h	1	-0.5	7
Starvation	Hermaphrodite	L4 + 24h	1	-0.5	15
Starvation	Hermaphrodite	L4 + 24h	1	-0.5	4
Starvation	Hermaphrodite	L4 + 24h	1	-0.5	6
Starvation	Hermaphrodite	L4 + 24h	1	-0.5	5
Starvation	Hermaphrodite	L4 + 24h	1	-0.5	3
Starvation	Hermaphrodite	L4 + 24h	1	-0.5	7
Starvation	Hermaphrodite	L4 + 24h	1	-0.5	3
Starvation	Hermaphrodite	L4 + 24h	1	-0.5	3
Starvation	Hermaphrodite	L4 + 24h	1	-0.5	1
Starvation	Hermaphrodite	L4 + 24h	1	-0.5	9
Starvation	Hermaphrodite	L4 + 24h	1	-0.5	6
Starvation	Hermaphrodite	L4 + 24h	1	-0.5	0
Starvation	Hermaphrodite	L4 + 24h	1	-0.5	4
Starvation	Hermaphrodite	L4 + 24h	1	-0.5	6
Starvation	Hermaphrodite	L4 + 24h	1	-0.5	4
Starvation	Hermaphrodite	L4 + 24h	1	-0.5	5
Starvation	Hermaphrodite	L4 + 24h	1	-0.5	8
Starvation	Hermaphrodite	L4 + 24h	1	-0.5	3
Starvation	Hermaphrodite	L4 + 24h	1	-0.5	5
Starvation	Hermaphrodite	L4 + 24h	1	-0.5	4
Starvation	Hermaphrodite	L4 + 24h	1	-0.5	6
Starvation	Hermaphrodite	L4 + 24h	1	-0.5	1
Starvation	Hermaphrodite	L4 + 24h	1	-0.5	6
Starvation	Hermaphrodite	L4 + 24h	1	-0.5	3
Starvation	Hermaphrodite	L4 + 24h	1	-0.5	2
Starvation	Hermaphrodite	L4 + 24h	1	-0.5	0
Starvation	Hermaphrodite	L4 + 24h	1	-0.5	3
Starvation	Hermaphrodite	L4 + 24h	1	-0.5	5
Starvation	Hermaphrodite	L4 + 24h	1	-0.5	9
Starvation	Hermaphrodite	L4 + 24h	1	-0.5	2
Starvation	Hermaphrodite	L4 + 24h	1	-0.5	4
Starvation	Hermaphrodite	L4 + 24h	1	-0.5	2
Starvation	Hermaphrodite	L4 + 24h	1	-0.5	2
Starvation	Hermaphrodite	L4 + 24h	1	-0.5	2
Starvation	Hermaphrodite	L4 + 24h	1	-0.5	9
Starvation	Hermaphrodite	L4 + 24h	1	-0.5	3
Starvation	Hermaphrodite	L4 + 24h	1	-0.5	10
Starvation	Hermaphrodite	L4 + 24h	1	-0.5	6
Starvation	Hermaphrodite	L4 + 24h	1	-0.5	5
Starvation	Hermaphrodite	L4 + 24h	1	-0.5	9
Starvation	Hermaphrodite	L4 + 24h	1	-0.5	6
Starvation	Hermaphrodite	L4 + 24h	1	-0.5	7
Starvation	Hermaphrodite	L4 + 24h	1	-0.5	4
Starvation	Hermaphrodite	L4 + 24h	1	-0.5	7
Starvation	Hermaphrodite	L4 + 24h	1	-0.5	4
Starvation	Hermaphrodite	L4 + 24h	1	-0.5	2
Starvation	Hermaphrodite	L4 + 24h	1	-0.5	4
Starvation	Hermaphrodite	L4 + 24h	1	-0.5	3
Starvation	Hermaphrodite	L4 + 24h	1	-0.5	4
Starvation	Hermaphrodite	L4 + 24h	1	-0.5	6
Starvation	Hermaphrodite	L4 + 24h	1	-0.5	4
Starvation	Hermaphrodite	L4 + 24h	1	-0.5	2
Starvation	Hermaphrodite	L4 + 24h	1	-0.5	5
Starvation	Hermaphrodite	L4 + 24h	1	-0.5	7
Starvation	Hermaphrodite	L4 + 24h	1	-0.5	6
Starvation	Hermaphrodite	L4 + 24h	1	-0.5	4
Starvation	Hermaphrodite	L4 + 24h	1	-0.5	7
Starvation	Hermaphrodite	L4 + 24h	1	-0.5	1
Starvation	Hermaphrodite	L4 + 24h	1	-0.5	4
Starvation	Hermaphrodite	L4 + 24h	1	-0.5	5
Starvation	Hermaphrodite	L4 + 24h	1	-0.5	9
Starvation	Hermaphrodite	L4 + 24h	1	-0.5	0
Starvation	Hermaphrodite	L4 + 24h	1	-0.5	9
Starvation	Hermaphrodite	L4 + 24h	1	-0.5	6
Starvation	Hermaphrodite	L4 + 24h	1	-0.5	1
Starvation	Hermaphrodite	L4 + 24h	1	-0.5	1
Starvation	Hermaphrodite	L4 + 24h	1	-0.5	5
Starvation	Hermaphrodite	L4 + 24h	1	-0.5	4
Starvation	Hermaphrodite	L4 + 24h	1	-0.5	5
Starvation	Hermaphrodite	L4 + 24h	1	-0.5	3
Starvation	Hermaphrodite	L4 + 24h	1	-0.5	3
Starvation	Hermaphrodite	L4 + 24h	1	-0.5	5
Starvation	Hermaphrodite	L4 + 24h	1	-0.5	0
Starvation	Hermaphrodite	L4 + 24h	1	-0.5	6
Starvation	Hermaphrodite	L4 + 24h	1	-0.5	6
Starvation	Hermaphrodite	L4 + 24h	1	-0.5	4
Starvation	Hermaphrodite	L4 + 24h	1	-0.5	10
Starvation	Hermaphrodite	L4 + 24h	1	-0.5	0
Starvation	Hermaphrodite	L4 + 24h	1	-0.5	3
Starvation	Hermaphrodite	L4 + 24h	1	-0.5	7
Starvation	Hermaphrodite	L4 + 24h	1	-0.5	2
Starvation	Hermaphrodite	L4 + 24h	1	-0.5	8
Starvation	Hermaphrodite	L4 + 24h	1	-0.5	6
Starvation	Hermaphrodite	L4 + 24h	1	-0.5	11
Starvation	Hermaphrodite	L4 + 24h	1	-0.5	4
Starvation	Hermaphrodite	L4 + 24h	1	-0.5	3
Starvation	Hermaphrodite	L4 + 24h	1	-0.5	7
Starvation	Hermaphrodite	L4 + 24h	1	-0.5	1
Starvation	Hermaphrodite	L4 + 24h	1	-0.5	5
Starvation	Hermaphrodite	L4 + 24h	1	-0.5	4
Starvation	Hermaphrodite	L4 + 24h	1	-0.5	4
Starvation	Hermaphrodite	L4 + 24h	1	-0.5	8
Starvation	Hermaphrodite	L4 + 24h	1	-0.5	0
Starvation	Hermaphrodite	L4 + 24h	1	-0.5	6
Starvation	Hermaphrodite	L4 + 24h	1	-0.5	4
Starvation	Hermaphrodite	L4 + 24h	1	-0.5	5
Starvation	Hermaphrodite	L4 + 24h	1	-0.5	1
Starvation	Hermaphrodite	L4 + 24h	1	-0.5	1
Starvation	Hermaphrodite	L4 + 24h	1	-0.5	8
Starvation	Hermaphrodite	L4 + 24h	1	-0.5	7
Starvation	Hermaphrodite	L4 + 24h	1	-0.5	5
Starvation	Hermaphrodite	L4 + 24h	1	-0.5	6
Starvation	Hermaphrodite	L4 + 24h	1	-0.5	3
Starvation	Hermaphrodite	L4 + 24h	1	-0.5	2
Starvation	Hermaphrodite	L4 + 24h	1	-0.5	3
Starvation	Hermaphrodite	L4 + 24h	1	-0.5	5
Starvation	Hermaphrodite	L4 + 24h	1	-0.5	3
Starvation	Hermaphrodite	L4 + 24h	1	-0.5	4
Starvation	Hermaphrodite	L4 + 24h	1	-0.5	2
Starvation	Hermaphrodite	L4 + 24h	1	-0.5	8
Starvation	Hermaphrodite	L4 + 24h	1	-0.5	5
Starvation	Hermaphrodite	L4 + 24h	1	-0.5	12
Starvation	Hermaphrodite	L4 + 24h	1	-0.5	1
Starvation	Hermaphrodite	L4 + 24h	1	-0.5	8
Starvation	Hermaphrodite	L4 + 24h	1	-0.5	7
Starvation	Hermaphrodite	L4 + 24h	1	-0.5	6
Starvation	Hermaphrodite	L4 + 24h	1	-0.5	4
Starvation	Hermaphrodite	L4 + 24h	1	-0.5	4
Starvation	Hermaphrodite	L4 + 24h	1	-0.5	3
Starvation	Hermaphrodite	L4 + 24h	1	-0.5	4
Starvation	Hermaphrodite	L4 + 24h	1	-0.5	1
Starvation	Hermaphrodite	L4 + 24h	1	-0.5	2
Starvation	Hermaphrodite	L4 + 24h	1	-0.5	8
Starvation	Hermaphrodite	L4 + 24h	1	-0.5	10
Starvation	Hermaphrodite	L4 + 24h	1	-0.5	15
Starvation	Hermaphrodite	L4 + 24h	1	-0.5	8
Starvation	Hermaphrodite	L4 + 24h	1	-0.5	6
Starvation	Hermaphrodite	L4 + 24h	1	-0.5	5
Starvation	Hermaphrodite	L4 + 24h	1	-0.5	4
Starvation	Hermaphrodite	L4 + 24h	1	-0.5	1
Starvation	Hermaphrodite	L4 + 24h	1	-0.5	2
Starvation	Hermaphrodite	L4 + 24h	1	-0.5	4
Starvation	Hermaphrodite	L4 + 24h	1	-0.5	10
Starvation	Hermaphrodite	L4 + 24h	1	-0.5	5
Starvation	Hermaphrodite	L4 + 24h	1	-0.5	3
Starvation	Hermaphrodite	L4 + 24h	1	-0.5	15
Starvation	Hermaphrodite	L4 + 24h	1	-0.5	3
Starvation	Hermaphrodite	L4 + 24h	1	-0.5	5
Starvation	Hermaphrodite	L4 + 24h	1	-0.5	5
Starvation	Hermaphrodite	L4 + 24h	1	-0.5	8
Starvation	Hermaphrodite	L4 + 24h	1	-0.5	2
Starvation	Hermaphrodite	L4 + 24h	1	-0.5	10
Starvation	Hermaphrodite	L4 + 24h	1	-0.5	5
Starvation	Hermaphrodite	L4 + 24h	1	-0.5	3
Starvation	Hermaphrodite	L4 + 24h	1	-0.5	3
Starvation	Hermaphrodite	L4 + 24h	1	-0.5	16
Starvation	Hermaphrodite	L4 + 24h	1	-0.5	4
Starvation	Hermaphrodite	L4 + 24h	1	-0.5	4
Starvation	Hermaphrodite	L4 + 24h	1	-0.5	4
Starvation	Hermaphrodite	L4 + 24h	1	-0.5	4
Starvation	Hermaphrodite	L4 + 24h	1	-0.5	3
Starvation	Hermaphrodite	L4 + 24h	1	-0.5	6
Starvation	Hermaphrodite	L4 + 24h	1	-0.5	4
Starvation	Hermaphrodite	L4 + 24h	1	-0.5	7
Starvation	Hermaphrodite	L4 + 24h	1	-0.5	5
Starvation	Hermaphrodite	L4 + 24h	1	-0.5	6
Starvation	Hermaphrodite	L4 + 24h	1	-0.5	9
Starvation	Hermaphrodite	L4 + 24h	1	-0.5	9
Starvation	Hermaphrodite	L4 + 24h	1	-0.5	3
Starvation	Hermaphrodite	L4 + 24h	1	-0.5	9
Starvation	Hermaphrodite	L4 + 24h	1	-0.5	0
Starvation	Hermaphrodite	L4 + 24h	1	-0.5	2
Starvation	Hermaphrodite	L4 + 24h	1	-0.5	4
Starvation	Hermaphrodite	L4 + 24h	1	0.5	2
Starvation	Hermaphrodite	L4 + 24h	1	0.5	1
Starvation	Hermaphrodite	L4 + 24h	1	0.5	1
Starvation	Hermaphrodite	L4 + 24h	1	0.5	7
Starvation	Hermaphrodite	L4 + 24h	1	0.5	0
Starvation	Hermaphrodite	L4 + 24h	1	0.5	1
Starvation	Hermaphrodite	L4 + 24h	1	0.5	0
Starvation	Hermaphrodite	L4 + 24h	1	0.5	1
Starvation	Hermaphrodite	L4 + 24h	1	0.5	0
Starvation	Hermaphrodite	L4 + 24h	1	0.5	3
Starvation	Hermaphrodite	L4 + 24h	1	0.5	2
Starvation	Hermaphrodite	L4 + 24h	1	0.5	3
Starvation	Hermaphrodite	L4 + 24h	1	0.5	0
Starvation	Hermaphrodite	L4 + 24h	1	0.5	1
Starvation	Hermaphrodite	L4 + 24h	1	0.5	1
Starvation	Hermaphrodite	L4 + 24h	1	0.5	1
Starvation	Hermaphrodite	L4 + 24h	1	0.5	0
Starvation	Hermaphrodite	L4 + 24h	1	0.5	2
Starvation	Hermaphrodite	L4 + 24h	1	0.5	0
Starvation	Hermaphrodite	L4 + 24h	1	0.5	2
Starvation	Hermaphrodite	L4 + 24h	1	0.5	0
Starvation	Hermaphrodite	L4 + 24h	1	0.5	3
Starvation	Hermaphrodite	L4 + 24h	1	0.5	0
Starvation	Hermaphrodite	L4 + 24h	1	0.5	0
Starvation	Hermaphrodite	L4 + 24h	1	0.5	1
Starvation	Hermaphrodite	L4 + 24h	1	0.5	2
Starvation	Hermaphrodite	L4 + 24h	1	0.5	1
Starvation	Hermaphrodite	L4 + 24h	1	0.5	2
Starvation	Hermaphrodite	L4 + 24h	1	0.5	1
Starvation	Hermaphrodite	L4 + 24h	1	0.5	4
Starvation	Hermaphrodite	L4 + 24h	1	0.5	1
Starvation	Hermaphrodite	L4 + 24h	1	0.5	3
Starvation	Hermaphrodite	L4 + 24h	1	0.5	0
Starvation	Hermaphrodite	L4 + 24h	1	0.5	0
Starvation	Hermaphrodite	L4 + 24h	1	0.5	1
Starvation	Hermaphrodite	L4 + 24h	1	0.5	11
Starvation	Hermaphrodite	L4 + 24h	1	0.5	0
Starvation	Hermaphrodite	L4 + 24h	1	0.5	1
Starvation	Hermaphrodite	L4 + 24h	1	0.5	9
Starvation	Hermaphrodite	L4 + 24h	1	0.5	0
Starvation	Hermaphrodite	L4 + 24h	1	0.5	4
Starvation	Hermaphrodite	L4 + 24h	1	0.5	0
Starvation	Hermaphrodite	L4 + 24h	1	0.5	0
Starvation	Hermaphrodite	L4 + 24h	1	0.5	0
Starvation	Hermaphrodite	L4 + 24h	1	0.5	0
Starvation	Hermaphrodite	L4 + 24h	1	0.5	0
Starvation	Hermaphrodite	L4 + 24h	1	0.5	2
Starvation	Hermaphrodite	L4 + 24h	1	0.5	0
Starvation	Hermaphrodite	L4 + 24h	1	0.5	5
Starvation	Hermaphrodite	L4 + 24h	1	0.5	0
Starvation	Hermaphrodite	L4 + 24h	1	0.5	2
Starvation	Hermaphrodite	L4 + 24h	1	0.5	1
Starvation	Hermaphrodite	L4 + 24h	1	0.5	0
Starvation	Hermaphrodite	L4 + 24h	1	0.5	0
Starvation	Hermaphrodite	L4 + 24h	1	0.5	1
Starvation	Hermaphrodite	L4 + 24h	1	0.5	0
Starvation	Hermaphrodite	L4 + 24h	1	0.5	1
Starvation	Hermaphrodite	L4 + 24h	1	0.5	2
Starvation	Hermaphrodite	L4 + 24h	1	0.5	1
Starvation	Hermaphrodite	L4 + 24h	1	0.5	2
Starvation	Hermaphrodite	L4 + 24h	1	0.5	2
Starvation	Hermaphrodite	L4 + 24h	1	0.5	1
Starvation	Hermaphrodite	L4 + 24h	1	0.5	2
Starvation	Hermaphrodite	L4 + 24h	1	0.5	0
Starvation	Hermaphrodite	L4 + 24h	1	0.5	1
Starvation	Hermaphrodite	L4 + 24h	1	0.5	0
Starvation	Hermaphrodite	L4 + 24h	1	0.5	5
Starvation	Hermaphrodite	L4 + 24h	1	0.5	1
Starvation	Hermaphrodite	L4 + 24h	1	0.5	0
Starvation	Hermaphrodite	L4 + 24h	1	0.5	2
Starvation	Hermaphrodite	L4 + 24h	1	0.5	4
Starvation	Hermaphrodite	L4 + 24h	1	0.5	0
Starvation	Hermaphrodite	L4 + 24h	1	0.5	1
Starvation	Hermaphrodite	L4 + 24h	1	0.5	1
Starvation	Hermaphrodite	L4 + 24h	1	0.5	1
Starvation	Hermaphrodite	L4 + 24h	1	0.5	3
Starvation	Hermaphrodite	L4 + 24h	1	0.5	0
Starvation	Hermaphrodite	L4 + 24h	1	0.5	0
Starvation	Hermaphrodite	L4 + 24h	1	0.5	0
Starvation	Hermaphrodite	L4 + 24h	1	0.5	3
Starvation	Hermaphrodite	L4 + 24h	1	0.5	0
Starvation	Hermaphrodite	L4 + 24h	1	0.5	0
Starvation	Hermaphrodite	L4 + 24h	1	0.5	0
Starvation	Hermaphrodite	L4 + 24h	1	0.5	2
Starvation	Hermaphrodite	L4 + 24h	1	0.5	1
Starvation	Hermaphrodite	L4 + 24h	1	0.5	1
Starvation	Hermaphrodite	L4 + 24h	1	0.5	0
Starvation	Hermaphrodite	L4 + 24h	1	0.5	0
Starvation	Hermaphrodite	L4 + 24h	1	0.5	1
Starvation	Hermaphrodite	L4 + 24h	1	0.5	3
Starvation	Hermaphrodite	L4 + 24h	1	0.5	0
Starvation	Hermaphrodite	L4 + 24h	1	0.5	0
Starvation	Hermaphrodite	L4 + 24h	1	0.5	2
Starvation	Hermaphrodite	L4 + 24h	1	0.5	0
Starvation	Hermaphrodite	L4 + 24h	1	0.5	0
Starvation	Hermaphrodite	L4 + 24h	1	0.5	1
Starvation	Hermaphrodite	L4 + 24h	1	0.5	9
Starvation	Hermaphrodite	L4 + 24h	1	0.5	3
Starvation	Hermaphrodite	L4 + 24h	1	0.5	5
Starvation	Hermaphrodite	L4 + 24h	1	0.5	1
Starvation	Hermaphrodite	L4 + 24h	1	0.5	1
Starvation	Hermaphrodite	L4 + 24h	1	0.5	0
Starvation	Hermaphrodite	L4 + 24h	1	0.5	2
Starvation	Hermaphrodite	L4 + 24h	1	0.5	6
Starvation	Hermaphrodite	L4 + 24h	1	0.5	0
Starvation	Hermaphrodite	L4 + 24h	1	0.5	2
Starvation	Hermaphrodite	L4 + 24h	1	0.5	2
Starvation	Hermaphrodite	L4 + 24h	1	0.5	2
Starvation	Hermaphrodite	L4 + 24h	1	0.5	2
Starvation	Hermaphrodite	L4 + 24h	1	0.5	0
Starvation	Hermaphrodite	L4 + 24h	1	0.5	0
Starvation	Hermaphrodite	L4 + 24h	1	0.5	0
Starvation	Hermaphrodite	L4 + 24h	1	0.5	2
Starvation	Hermaphrodite	L4 + 24h	1	0.5	3
Starvation	Hermaphrodite	L4 + 24h	1	0.5	0
Starvation	Hermaphrodite	L4 + 24h	1	0.5	1
Starvation	Hermaphrodite	L4 + 24h	1	0.5	0
Starvation	Hermaphrodite	L4 + 24h	1	0.5	0
Starvation	Hermaphrodite	L4 + 24h	1	0.5	3
Starvation	Hermaphrodite	L4 + 24h	1	0.5	1
Starvation	Hermaphrodite	L4 + 24h	1	0.5	2
Starvation	Hermaphrodite	L4 + 24h	1	0.5	1
Starvation	Hermaphrodite	L4 + 24h	1	0.5	3
Starvation	Hermaphrodite	L4 + 24h	1	0.5	3
Starvation	Hermaphrodite	L4 + 24h	1	0.5	1
Starvation	Hermaphrodite	L4 + 24h	1	0.5	4
Starvation	Hermaphrodite	L4 + 24h	1	0.5	3
Starvation	Hermaphrodite	L4 + 24h	1	0.5	1
Starvation	Hermaphrodite	L4 + 24h	1	0.5	7
Starvation	Hermaphrodite	L4 + 24h	1	0.5	1
Starvation	Hermaphrodite	L4 + 24h	1	0.5	0
Starvation	Hermaphrodite	L4 + 24h	1	0.5	1
Starvation	Hermaphrodite	L4 + 24h	1	0.5	2
Starvation	Hermaphrodite	L4 + 24h	1	0.5	0
Starvation	Hermaphrodite	L4 + 24h	1	0.5	0
Starvation	Hermaphrodite	L4 + 24h	1	0.5	1
Starvation	Hermaphrodite	L4 + 24h	1	0.5	0
Starvation	Hermaphrodite	L4 + 24h	1	0.5	1
Starvation	Hermaphrodite	L4 + 24h	1	0.5	0
Starvation	Hermaphrodite	L4 + 24h	1	0.5	1
Starvation	Hermaphrodite	L4 + 24h	1	0.5	1
Starvation	Hermaphrodite	L4 + 24h	1	0.5	5
Starvation	Hermaphrodite	L4 + 24h	1	0.5	0
Starvation	Hermaphrodite	L4 + 24h	1	0.5	1
Starvation	Hermaphrodite	L4 + 24h	1	0.5	0
Starvation	Hermaphrodite	L4 + 24h	1	0.5	6
Starvation	Hermaphrodite	L4 + 24h	1	0.5	1
Starvation	Hermaphrodite	L4 + 24h	1	0.5	2
Starvation	Hermaphrodite	L4 + 24h	1	0.5	1
Starvation	Hermaphrodite	L4 + 24h	1	0.5	8
Starvation	Hermaphrodite	L4 + 24h	1	0.5	1
Starvation	Hermaphrodite	L4 + 24h	1	0.5	0
Starvation	Hermaphrodite	L4 + 24h	1	0.5	0
Starvation	Hermaphrodite	L4 + 24h	1	0.5	6
Starvation	Hermaphrodite	L4 + 24h	1	0.5	2
Starvation	Hermaphrodite	L4 + 24h	1	0.5	3
Starvation	Hermaphrodite	L4 + 24h	1	0.5	2
Starvation	Hermaphrodite	L4 + 24h	1	0.5	6
Starvation	Hermaphrodite	L4 + 24h	1	0.5	0
Starvation	Hermaphrodite	L4 + 24h	1	0.5	9
Starvation	Hermaphrodite	L4 + 24h	1	0.5	0
Starvation	Hermaphrodite	L4 + 24h	1	0.5	0
Starvation	Hermaphrodite	L4 + 24h	1	0.5	0
Starvation	Hermaphrodite	L4 + 24h	1	0.5	0
Starvation	Hermaphrodite	L4 + 24h	1	0.5	1
Starvation	Hermaphrodite	L4 + 24h	1	0.5	0
Starvation	Hermaphrodite	L4 + 24h	1	0.5	1
Starvation	Hermaphrodite	L4 + 24h	1	0.5	1
Starvation	Hermaphrodite	L4 + 24h	1	0.5	0
Starvation	Hermaphrodite	L4 + 24h	1	0.5	1
Starvation	Hermaphrodite	L4 + 24h	1	0.5	1
Starvation	Hermaphrodite	L4 + 24h	1	0.5	0
Starvation	Hermaphrodite	L4 + 24h	1	0.5	7
Starvation	Hermaphrodite	L4 + 24h	1	0.5	0
Starvation	Hermaphrodite	L4 + 24h	1	0.5	0
Starvation	Hermaphrodite	L4 + 24h	1	0.5	0
Starvation	Hermaphrodite	L4 + 24h	1	0.5	1
Starvation	Hermaphrodite	L4 + 24h	1	0.5	5
Starvation	Hermaphrodite	L4 + 24h	1	0.5	5
Starvation	Hermaphrodite	L4 + 24h	1	0.5	2
Starvation	Hermaphrodite	L4 + 24h	1	0.5	4
Starvation	Hermaphrodite	L4 + 24h	1	0.5	2
Starvation	Hermaphrodite	L4 + 24h	1	0.5	1
Starvation	Hermaphrodite	L4 + 24h	1	0.5	0
Starvation	Hermaphrodite	L4 + 24h	1	0.5	4
Starvation	Hermaphrodite	L4 + 24h	1	0.5	0
Starvation	Hermaphrodite	L4 + 24h	1	0.5	0
Starvation	Hermaphrodite	L4 + 24h	1	0.5	1
Starvation	Hermaphrodite	L4 + 24h	1	0.5	0
Starvation	Hermaphrodite	L4 + 24h	1	0.5	0
Starvation	Hermaphrodite	L4 + 24h	1	0.5	0
Starvation	Hermaphrodite	L4 + 24h	1	0.5	0
Starvation	Hermaphrodite	L4 + 24h	1	0.5	0
Starvation	Hermaphrodite	L4 + 24h	1	0.5	0
Starvation	Hermaphrodite	L4 + 24h	1	0.5	2
Starvation	Hermaphrodite	L4 + 24h	1	0.5	3
Starvation	Hermaphrodite	L4 + 24h	1	0.5	4
Starvation	Hermaphrodite	L4 + 24h	1	0.5	0
Starvation	Hermaphrodite	L4 + 24h	1	0.5	1
Starvation	Hermaphrodite	L4 + 24h	1	0.5	0
Starvation	Hermaphrodite	L4 + 24h	1	0.5	0
Starvation	Hermaphrodite	L4 + 24h	1	0.5	1
Starvation	Hermaphrodite	L4 + 24h	1	0.5	12
Starvation	Hermaphrodite	L4 + 24h	1	0.5	8
Starvation	Hermaphrodite	L4 + 24h	1	0.5	1
Starvation	Hermaphrodite	L4 + 24h	1	0.5	0
Starvation	Hermaphrodite	L4 + 24h	1	0.5	0
Starvation	Hermaphrodite	L4 + 24h	1	0.5	0
Starvation	Hermaphrodite	L4 + 24h	1	0.5	0
Starvation	Hermaphrodite	L4 + 24h	1	0.5	0
Starvation	Hermaphrodite	L4 + 24h	1	0.5	1
Starvation	Hermaphrodite	L4 + 24h	1	0.5	0
Starvation	Hermaphrodite	L4 + 24h	1	0.5	0
Starvation	Hermaphrodite	L4 + 24h	1	0.5	3
Starvation	Hermaphrodite	L4 + 24h	1	0.5	3
Starvation	Hermaphrodite	L4 + 24h	1	0.5	0
Starvation	Hermaphrodite	L4 + 24h	1	0.5	9
Starvation	Hermaphrodite	L4 + 24h	1	0.5	2
Starvation	Hermaphrodite	L4 + 24h	1	0.5	1
Starvation	Hermaphrodite	L4 + 24h	1	0.5	3
Starvation	Hermaphrodite	L4 + 24h	1	0.5	0
Starvation	Hermaphrodite	L4 + 24h	1	1.5	1
Starvation	Hermaphrodite	L4 + 24h	1	1.5	2
Starvation	Hermaphrodite	L4 + 24h	1	1.5	3
Starvation	Hermaphrodite	L4 + 24h	1	1.5	2
Starvation	Hermaphrodite	L4 + 24h	1	1.5	5
Starvation	Hermaphrodite	L4 + 24h	1	1.5	4
Starvation	Hermaphrodite	L4 + 24h	1	1.5	1
Starvation	Hermaphrodite	L4 + 24h	1	1.5	1
Starvation	Hermaphrodite	L4 + 24h	1	1.5	4
Starvation	Hermaphrodite	L4 + 24h	1	1.5	2
Starvation	Hermaphrodite	L4 + 24h	1	1.5	1
Starvation	Hermaphrodite	L4 + 24h	1	1.5	2
Starvation	Hermaphrodite	L4 + 24h	1	1.5	3
Starvation	Hermaphrodite	L4 + 24h	1	1.5	2
Starvation	Hermaphrodite	L4 + 24h	1	1.5	2
Starvation	Hermaphrodite	L4 + 24h	1	1.5	1
Starvation	Hermaphrodite	L4 + 24h	1	1.5	1
Starvation	Hermaphrodite	L4 + 24h	1	1.5	1
Starvation	Hermaphrodite	L4 + 24h	1	1.5	2
Starvation	Hermaphrodite	L4 + 24h	1	1.5	1
Starvation	Hermaphrodite	L4 + 24h	1	1.5	3
Starvation	Hermaphrodite	L4 + 24h	1	1.5	4
Starvation	Hermaphrodite	L4 + 24h	1	1.5	2
Starvation	Hermaphrodite	L4 + 24h	1	1.5	2
Starvation	Hermaphrodite	L4 + 24h	1	1.5	2
Starvation	Hermaphrodite	L4 + 24h	1	1.5	2
Starvation	Hermaphrodite	L4 + 24h	1	1.5	8
Starvation	Hermaphrodite	L4 + 24h	1	1.5	3
Starvation	Hermaphrodite	L4 + 24h	1	1.5	3
Starvation	Hermaphrodite	L4 + 24h	1	1.5	3
Starvation	Hermaphrodite	L4 + 24h	1	1.5	1
Starvation	Hermaphrodite	L4 + 24h	1	1.5	1
Starvation	Hermaphrodite	L4 + 24h	1	1.5	1
Starvation	Hermaphrodite	L4 + 24h	1	1.5	3
Starvation	Hermaphrodite	L4 + 24h	1	1.5	1
Starvation	Hermaphrodite	L4 + 24h	1	1.5	1
Starvation	Hermaphrodite	L4 + 24h	1	1.5	3
Starvation	Hermaphrodite	L4 + 24h	1	1.5	1
Starvation	Hermaphrodite	L4 + 24h	1	1.5	4
Starvation	Hermaphrodite	L4 + 24h	1	1.5	1
Starvation	Hermaphrodite	L4 + 24h	1	1.5	1
Starvation	Hermaphrodite	L4 + 24h	1	1.5	7
Starvation	Hermaphrodite	L4 + 24h	1	1.5	1
Starvation	Hermaphrodite	L4 + 24h	1	1.5	4
Starvation	Hermaphrodite	L4 + 24h	1	1.5	2
Starvation	Hermaphrodite	L4 + 24h	1	1.5	2
Starvation	Hermaphrodite	L4 + 24h	1	1.5	1
Starvation	Hermaphrodite	L4 + 24h	1	1.5	2
Starvation	Hermaphrodite	L4 + 24h	1	1.5	1
Starvation	Hermaphrodite	L4 + 24h	1	1.5	1
Starvation	Hermaphrodite	L4 + 24h	1	1.5	1
Starvation	Hermaphrodite	L4 + 24h	1	1.5	1
Starvation	Hermaphrodite	L4 + 24h	1	1.5	1
Starvation	Hermaphrodite	L4 + 24h	1	1.5	0
Starvation	Hermaphrodite	L4 + 24h	1	1.5	0
Starvation	Hermaphrodite	L4 + 24h	1	1.5	0
Starvation	Hermaphrodite	L4 + 24h	1	1.5	0
Starvation	Hermaphrodite	L4 + 24h	1	1.5	0
Starvation	Hermaphrodite	L4 + 24h	1	1.5	0
Starvation	Hermaphrodite	L4 + 24h	1	1.5	0
Starvation	Hermaphrodite	L4 + 24h	1	1.5	0
Starvation	Hermaphrodite	L4 + 24h	1	1.5	0
Starvation	Hermaphrodite	L4 + 24h	1	1.5	0
Starvation	Hermaphrodite	L4 + 24h	1	1.5	0
Starvation	Hermaphrodite	L4 + 24h	1	1.5	0
Starvation	Hermaphrodite	L4 + 24h	1	1.5	0
Starvation	Hermaphrodite	L4 + 24h	1	1.5	0
Starvation	Hermaphrodite	L4 + 24h	1	1.5	0
Starvation	Hermaphrodite	L4 + 24h	1	1.5	0
Starvation	Hermaphrodite	L4 + 24h	1	1.5	0
Starvation	Hermaphrodite	L4 + 24h	1	1.5	0
Starvation	Hermaphrodite	L4 + 24h	1	1.5	0
Starvation	Hermaphrodite	L4 + 24h	1	1.5	0
Starvation	Hermaphrodite	L4 + 24h	1	1.5	0
Starvation	Hermaphrodite	L4 + 24h	1	1.5	0
Starvation	Hermaphrodite	L4 + 24h	1	1.5	0
Starvation	Hermaphrodite	L4 + 24h	1	1.5	0
Starvation	Hermaphrodite	L4 + 24h	1	1.5	0
Starvation	Hermaphrodite	L4 + 24h	1	1.5	0
Starvation	Hermaphrodite	L4 + 24h	1	1.5	0
Starvation	Hermaphrodite	L4 + 24h	1	1.5	0
Starvation	Hermaphrodite	L4 + 24h	1	1.5	0
Starvation	Hermaphrodite	L4 + 24h	1	1.5	0
Starvation	Hermaphrodite	L4 + 24h	1	1.5	0
Starvation	Hermaphrodite	L4 + 24h	1	1.5	0
Starvation	Hermaphrodite	L4 + 24h	1	1.5	0
Starvation	Hermaphrodite	L4 + 24h	1	1.5	0
Starvation	Hermaphrodite	L4 + 24h	1	1.5	0
Starvation	Hermaphrodite	L4 + 24h	1	1.5	0
Starvation	Hermaphrodite	L4 + 24h	1	1.5	0
Starvation	Hermaphrodite	L4 + 24h	1	1.5	0
Starvation	Hermaphrodite	L4 + 24h	1	1.5	0
Starvation	Hermaphrodite	L4 + 24h	1	1.5	0
Starvation	Hermaphrodite	L4 + 24h	1	1.5	0
Starvation	Hermaphrodite	L4 + 24h	1	1.5	0
Starvation	Hermaphrodite	L4 + 24h	1	1.5	0
Starvation	Hermaphrodite	L4 + 24h	1	1.5	0
Starvation	Hermaphrodite	L4 + 24h	1	1.5	0
Starvation	Hermaphrodite	L4 + 24h	1	1.5	0
Starvation	Hermaphrodite	L4 + 24h	1	1.5	0
Starvation	Hermaphrodite	L4 + 24h	1	1.5	0
Starvation	Hermaphrodite	L4 + 24h	1	1.5	0
Starvation	Hermaphrodite	L4 + 24h	1	1.5	0
Starvation	Hermaphrodite	L4 + 24h	1	1.5	0
Starvation	Hermaphrodite	L4 + 24h	1	1.5	0
Starvation	Hermaphrodite	L4 + 24h	1	1.5	0
Starvation	Hermaphrodite	L4 + 24h	1	1.5	0
Starvation	Hermaphrodite	L4 + 24h	1	1.5	0
Starvation	Hermaphrodite	L4 + 24h	1	1.5	0
Starvation	Hermaphrodite	L4 + 24h	1	1.5	0
Starvation	Hermaphrodite	L4 + 24h	1	1.5	0
Starvation	Hermaphrodite	L4 + 24h	1	1.5	0
Starvation	Hermaphrodite	L4 + 24h	1	1.5	0
Starvation	Hermaphrodite	L4 + 24h	1	1.5	0
Starvation	Hermaphrodite	L4 + 24h	1	1.5	0
Starvation	Hermaphrodite	L4 + 24h	1	1.5	0
Starvation	Hermaphrodite	L4 + 24h	1	1.5	0
Starvation	Hermaphrodite	L4 + 24h	1	1.5	0
Starvation	Hermaphrodite	L4 + 24h	1	1.5	0
Starvation	Hermaphrodite	L4 + 24h	1	1.5	0
Starvation	Hermaphrodite	L4 + 24h	1	1.5	0
Starvation	Hermaphrodite	L4 + 24h	1	1.5	0
Starvation	Hermaphrodite	L4 + 24h	1	1.5	0
Starvation	Hermaphrodite	L4 + 24h	1	1.5	0
Starvation	Hermaphrodite	L4 + 24h	1	1.5	0
Starvation	Hermaphrodite	L4 + 24h	1	1.5	0
Starvation	Hermaphrodite	L4 + 24h	1	1.5	0
Starvation	Hermaphrodite	L4 + 24h	1	1.5	0
Starvation	Hermaphrodite	L4 + 24h	1	1.5	0
Starvation	Hermaphrodite	L4 + 24h	1	1.5	0
Starvation	Hermaphrodite	L4 + 24h	1	1.5	0
Starvation	Hermaphrodite	L4 + 24h	1	1.5	0
Starvation	Hermaphrodite	L4 + 24h	1	1.5	0
Starvation	Hermaphrodite	L4 + 24h	1	1.5	0
Starvation	Hermaphrodite	L4 + 24h	1	1.5	0
Starvation	Hermaphrodite	L4 + 24h	1	1.5	0
Starvation	Hermaphrodite	L4 + 24h	1	1.5	0
Starvation	Hermaphrodite	L4 + 24h	1	1.5	0
Starvation	Hermaphrodite	L4 + 24h	1	1.5	0
Starvation	Hermaphrodite	L4 + 24h	1	1.5	0
Starvation	Hermaphrodite	L4 + 24h	1	1.5	0
Starvation	Hermaphrodite	L4 + 24h	1	1.5	0
Starvation	Hermaphrodite	L4 + 24h	1	1.5	0
Starvation	Hermaphrodite	L4 + 24h	1	1.5	0
Starvation	Hermaphrodite	L4 + 24h	1	1.5	0
Starvation	Hermaphrodite	L4 + 24h	1	1.5	0
Starvation	Hermaphrodite	L4 + 24h	1	1.5	0
Starvation	Hermaphrodite	L4 + 24h	1	1.5	0
Starvation	Hermaphrodite	L4 + 24h	1	1.5	0
Starvation	Hermaphrodite	L4 + 24h	1	1.5	0
Starvation	Hermaphrodite	L4 + 24h	1	1.5	0
Starvation	Hermaphrodite	L4 + 24h	1	1.5	0
Starvation	Hermaphrodite	L4 + 24h	1	1.5	0
Starvation	Hermaphrodite	L4 + 24h	1	1.5	0
Starvation	Hermaphrodite	L4 + 24h	1	1.5	0
Starvation	Hermaphrodite	L4 + 24h	1	1.5	0
Starvation	Hermaphrodite	L4 + 24h	1	1.5	0
Starvation	Hermaphrodite	L4 + 24h	1	1.5	0
Starvation	Hermaphrodite	L4 + 24h	1	1.5	0
Starvation	Hermaphrodite	L4 + 24h	1	1.5	0
Starvation	Hermaphrodite	L4 + 24h	1	1.5	0
Starvation	Hermaphrodite	L4 + 24h	1	1.5	0
Starvation	Hermaphrodite	L4 + 24h	1	1.5	0
Starvation	Hermaphrodite	L4 + 24h	1	1.5	0
Starvation	Hermaphrodite	L4 + 24h	1	1.5	0
Starvation	Hermaphrodite	L4 + 24h	1	1.5	0
Starvation	Hermaphrodite	L4 + 24h	1	1.5	0
Starvation	Hermaphrodite	L4 + 24h	1	1.5	0
Starvation	Hermaphrodite	L4 + 24h	1	1.5	0
Starvation	Hermaphrodite	L4 + 24h	1	1.5	0
Starvation	Hermaphrodite	L4 + 24h	1	1.5	0
Starvation	Hermaphrodite	L4 + 24h	1	1.5	0
Starvation	Hermaphrodite	L4 + 24h	1	1.5	0
Starvation	Hermaphrodite	L4 + 24h	1	1.5	0
Starvation	Hermaphrodite	L4 + 24h	1	1.5	0
Starvation	Hermaphrodite	L4 + 24h	1	1.5	0
Starvation	Hermaphrodite	L4 + 24h	1	1.5	0
Starvation	Hermaphrodite	L4 + 24h	1	1.5	0
Starvation	Hermaphrodite	L4 + 24h	1	1.5	0
Starvation	Hermaphrodite	L4 + 24h	1	1.5	0
Starvation	Hermaphrodite	L4 + 24h	1	1.5	0
Starvation	Hermaphrodite	L4 + 24h	1	1.5	0
Starvation	Hermaphrodite	L4 + 24h	1	1.5	0
Starvation	Hermaphrodite	L4 + 24h	1	1.5	0
Starvation	Hermaphrodite	L4 + 24h	1	1.5	0
Starvation	Hermaphrodite	L4 + 24h	1	1.5	0
Starvation	Hermaphrodite	L4 + 24h	1	1.5	0
Starvation	Hermaphrodite	L4 + 24h	1	1.5	0
Starvation	Hermaphrodite	L4 + 24h	1	1.5	0
Starvation	Hermaphrodite	L4 + 24h	1	1.5	0
Starvation	Hermaphrodite	L4 + 24h	1	1.5	0
Starvation	Hermaphrodite	L4 + 24h	1	1.5	0
Starvation	Hermaphrodite	L4 + 24h	1	1.5	0
Starvation	Hermaphrodite	L4 + 24h	1	1.5	0
Starvation	Hermaphrodite	L4 + 24h	1	1.5	0
Starvation	Hermaphrodite	L4 + 24h	1	1.5	0
Starvation	Hermaphrodite	L4 + 24h	1	1.5	0
Starvation	Hermaphrodite	L4 + 24h	1	1.5	0
Starvation	Hermaphrodite	L4 + 24h	1	1.5	0
Starvation	Hermaphrodite	L4 + 24h	1	1.5	0
Starvation	Hermaphrodite	L4 + 24h	1	1.5	0
Starvation	Hermaphrodite	L4 + 24h	1	1.5	0
Starvation	Hermaphrodite	L4 + 24h	1	1.5	0
Starvation	Hermaphrodite	L4 + 24h	1	1.5	0
Starvation	Hermaphrodite	L4 + 24h	1	1.5	0
Starvation	Hermaphrodite	L4 + 24h	1	1.5	0
Starvation	Hermaphrodite	L4 + 24h	1	1.5	0
Starvation	Hermaphrodite	L4 + 24h	1	1.5	0
Starvation	Hermaphrodite	L4 + 24h	1	1.5	0
Starvation	Hermaphrodite	L4 + 24h	1	1.5	0
Starvation	Hermaphrodite	L4 + 24h	1	1.5	0
Starvation	Hermaphrodite	L4 + 24h	1	1.5	0
Starvation	Hermaphrodite	L4 + 24h	1	1.5	0
Starvation	Hermaphrodite	L4 + 24h	1	1.5	0
Starvation	Hermaphrodite	L4 + 24h	1	1.5	0
Starvation	Hermaphrodite	L4 + 24h	1	1.5	0
Starvation	Hermaphrodite	L4 + 24h	1	1.5	0
Starvation	Hermaphrodite	L4 + 24h	1	1.5	0
Starvation	Hermaphrodite	L4 + 24h	1	1.5	0
Starvation	Hermaphrodite	L4 + 24h	1	1.5	0
Starvation	Hermaphrodite	L4 + 24h	1	1.5	0
Starvation	Hermaphrodite	L4 + 24h	1	1.5	0
Starvation	Hermaphrodite	L4 + 24h	1	2.5	4
Starvation	Hermaphrodite	L4 + 24h	1	2.5	4
Starvation	Hermaphrodite	L4 + 24h	1	2.5	1
Starvation	Hermaphrodite	L4 + 24h	1	2.5	1
Starvation	Hermaphrodite	L4 + 24h	1	2.5	2
Starvation	Hermaphrodite	L4 + 24h	1	2.5	3
Starvation	Hermaphrodite	L4 + 24h	1	2.5	2
Starvation	Hermaphrodite	L4 + 24h	1	2.5	1
Starvation	Hermaphrodite	L4 + 24h	1	2.5	1
Starvation	Hermaphrodite	L4 + 24h	1	2.5	3
Starvation	Hermaphrodite	L4 + 24h	1	2.5	5
Starvation	Hermaphrodite	L4 + 24h	1	2.5	2
Starvation	Hermaphrodite	L4 + 24h	1	2.5	2
Starvation	Hermaphrodite	L4 + 24h	1	2.5	6
Starvation	Hermaphrodite	L4 + 24h	1	2.5	2
Starvation	Hermaphrodite	L4 + 24h	1	2.5	7
Starvation	Hermaphrodite	L4 + 24h	1	2.5	4
Starvation	Hermaphrodite	L4 + 24h	1	2.5	3
Starvation	Hermaphrodite	L4 + 24h	1	2.5	2
Starvation	Hermaphrodite	L4 + 24h	1	2.5	2
Starvation	Hermaphrodite	L4 + 24h	1	2.5	1
Starvation	Hermaphrodite	L4 + 24h	1	2.5	2
Starvation	Hermaphrodite	L4 + 24h	1	2.5	1
Starvation	Hermaphrodite	L4 + 24h	1	2.5	1
Starvation	Hermaphrodite	L4 + 24h	1	2.5	4
Starvation	Hermaphrodite	L4 + 24h	1	2.5	1
Starvation	Hermaphrodite	L4 + 24h	1	2.5	3
Starvation	Hermaphrodite	L4 + 24h	1	2.5	1
Starvation	Hermaphrodite	L4 + 24h	1	2.5	1
Starvation	Hermaphrodite	L4 + 24h	1	2.5	0
Starvation	Hermaphrodite	L4 + 24h	1	2.5	0
Starvation	Hermaphrodite	L4 + 24h	1	2.5	0
Starvation	Hermaphrodite	L4 + 24h	1	2.5	0
Starvation	Hermaphrodite	L4 + 24h	1	2.5	0
Starvation	Hermaphrodite	L4 + 24h	1	2.5	0
Starvation	Hermaphrodite	L4 + 24h	1	2.5	0
Starvation	Hermaphrodite	L4 + 24h	1	2.5	0
Starvation	Hermaphrodite	L4 + 24h	1	2.5	0
Starvation	Hermaphrodite	L4 + 24h	1	2.5	0
Starvation	Hermaphrodite	L4 + 24h	1	2.5	0
Starvation	Hermaphrodite	L4 + 24h	1	2.5	0
Starvation	Hermaphrodite	L4 + 24h	1	2.5	0
Starvation	Hermaphrodite	L4 + 24h	1	2.5	0
Starvation	Hermaphrodite	L4 + 24h	1	2.5	0
Starvation	Hermaphrodite	L4 + 24h	1	2.5	0
Starvation	Hermaphrodite	L4 + 24h	1	2.5	0
Starvation	Hermaphrodite	L4 + 24h	1	2.5	0
Starvation	Hermaphrodite	L4 + 24h	1	2.5	0
Starvation	Hermaphrodite	L4 + 24h	1	2.5	0
Starvation	Hermaphrodite	L4 + 24h	1	2.5	0
Starvation	Hermaphrodite	L4 + 24h	1	2.5	0
Starvation	Hermaphrodite	L4 + 24h	1	2.5	0
Starvation	Hermaphrodite	L4 + 24h	1	2.5	0
Starvation	Hermaphrodite	L4 + 24h	1	2.5	0
Starvation	Hermaphrodite	L4 + 24h	1	2.5	0
Starvation	Hermaphrodite	L4 + 24h	1	2.5	0
Starvation	Hermaphrodite	L4 + 24h	1	2.5	0
Starvation	Hermaphrodite	L4 + 24h	1	2.5	0
Starvation	Hermaphrodite	L4 + 24h	1	2.5	0
Starvation	Hermaphrodite	L4 + 24h	1	2.5	0
Starvation	Hermaphrodite	L4 + 24h	1	2.5	0
Starvation	Hermaphrodite	L4 + 24h	1	2.5	0
Starvation	Hermaphrodite	L4 + 24h	1	2.5	0
Starvation	Hermaphrodite	L4 + 24h	1	2.5	0
Starvation	Hermaphrodite	L4 + 24h	1	2.5	0
Starvation	Hermaphrodite	L4 + 24h	1	2.5	0
Starvation	Hermaphrodite	L4 + 24h	1	2.5	0
Starvation	Hermaphrodite	L4 + 24h	1	2.5	0
Starvation	Hermaphrodite	L4 + 24h	1	2.5	0
Starvation	Hermaphrodite	L4 + 24h	1	2.5	0
Starvation	Hermaphrodite	L4 + 24h	1	2.5	0
Starvation	Hermaphrodite	L4 + 24h	1	2.5	0
Starvation	Hermaphrodite	L4 + 24h	1	2.5	0
Starvation	Hermaphrodite	L4 + 24h	1	2.5	0
Starvation	Hermaphrodite	L4 + 24h	1	2.5	0
Starvation	Hermaphrodite	L4 + 24h	1	2.5	0
Starvation	Hermaphrodite	L4 + 24h	1	2.5	0
Starvation	Hermaphrodite	L4 + 24h	1	2.5	0
Starvation	Hermaphrodite	L4 + 24h	1	2.5	0
Starvation	Hermaphrodite	L4 + 24h	1	2.5	0
Starvation	Hermaphrodite	L4 + 24h	1	2.5	0
Starvation	Hermaphrodite	L4 + 24h	1	2.5	0
Starvation	Hermaphrodite	L4 + 24h	1	2.5	0
Starvation	Hermaphrodite	L4 + 24h	1	2.5	0
Starvation	Hermaphrodite	L4 + 24h	1	2.5	0
Starvation	Hermaphrodite	L4 + 24h	1	2.5	0
Starvation	Hermaphrodite	L4 + 24h	1	2.5	0
Starvation	Hermaphrodite	L4 + 24h	1	2.5	0
Starvation	Hermaphrodite	L4 + 24h	1	2.5	0
Starvation	Hermaphrodite	L4 + 24h	1	2.5	0
Starvation	Hermaphrodite	L4 + 24h	1	2.5	0
Starvation	Hermaphrodite	L4 + 24h	1	2.5	0
Starvation	Hermaphrodite	L4 + 24h	1	2.5	0
Starvation	Hermaphrodite	L4 + 24h	1	2.5	0
Starvation	Hermaphrodite	L4 + 24h	1	2.5	0
Starvation	Hermaphrodite	L4 + 24h	1	2.5	0
Starvation	Hermaphrodite	L4 + 24h	1	2.5	0
Starvation	Hermaphrodite	L4 + 24h	1	2.5	0
Starvation	Hermaphrodite	L4 + 24h	1	2.5	0
Starvation	Hermaphrodite	L4 + 24h	1	2.5	0
Starvation	Hermaphrodite	L4 + 24h	1	2.5	0
Starvation	Hermaphrodite	L4 + 24h	1	2.5	0
Starvation	Hermaphrodite	L4 + 24h	1	2.5	0
Starvation	Hermaphrodite	L4 + 24h	1	2.5	0
Starvation	Hermaphrodite	L4 + 24h	1	2.5	0
Starvation	Hermaphrodite	L4 + 24h	1	2.5	0
Starvation	Hermaphrodite	L4 + 24h	1	2.5	0
Starvation	Hermaphrodite	L4 + 24h	1	2.5	0
Starvation	Hermaphrodite	L4 + 24h	1	2.5	0
Starvation	Hermaphrodite	L4 + 24h	1	2.5	0
Starvation	Hermaphrodite	L4 + 24h	1	2.5	0
Starvation	Hermaphrodite	L4 + 24h	1	2.5	0
Starvation	Hermaphrodite	L4 + 24h	1	2.5	0
Starvation	Hermaphrodite	L4 + 24h	1	2.5	0
Starvation	Hermaphrodite	L4 + 24h	1	2.5	0
Starvation	Hermaphrodite	L4 + 24h	1	2.5	0
Starvation	Hermaphrodite	L4 + 24h	1	2.5	0
Starvation	Hermaphrodite	L4 + 24h	1	2.5	0
Starvation	Hermaphrodite	L4 + 24h	1	2.5	0
Starvation	Hermaphrodite	L4 + 24h	1	2.5	0
Starvation	Hermaphrodite	L4 + 24h	1	2.5	0
Starvation	Hermaphrodite	L4 + 24h	1	2.5	0
Starvation	Hermaphrodite	L4 + 24h	1	2.5	0
Starvation	Hermaphrodite	L4 + 24h	1	2.5	0
Starvation	Hermaphrodite	L4 + 24h	1	2.5	0
Starvation	Hermaphrodite	L4 + 24h	1	2.5	0
Starvation	Hermaphrodite	L4 + 24h	1	2.5	0
Starvation	Hermaphrodite	L4 + 24h	1	2.5	0
Starvation	Hermaphrodite	L4 + 24h	1	2.5	0
Starvation	Hermaphrodite	L4 + 24h	1	2.5	0
Starvation	Hermaphrodite	L4 + 24h	1	2.5	0
Starvation	Hermaphrodite	L4 + 24h	1	2.5	0
Starvation	Hermaphrodite	L4 + 24h	1	2.5	0
Starvation	Hermaphrodite	L4 + 24h	1	2.5	0
Starvation	Hermaphrodite	L4 + 24h	1	2.5	0
Starvation	Hermaphrodite	L4 + 24h	1	2.5	0
Starvation	Hermaphrodite	L4 + 24h	1	2.5	0
Starvation	Hermaphrodite	L4 + 24h	1	2.5	0
Starvation	Hermaphrodite	L4 + 24h	1	2.5	0
Starvation	Hermaphrodite	L4 + 24h	1	2.5	0
Starvation	Hermaphrodite	L4 + 24h	1	2.5	0
Starvation	Hermaphrodite	L4 + 24h	1	2.5	0
Starvation	Hermaphrodite	L4 + 24h	1	2.5	0
Starvation	Hermaphrodite	L4 + 24h	1	2.5	0
Starvation	Hermaphrodite	L4 + 24h	1	2.5	0
Starvation	Hermaphrodite	L4 + 24h	1	2.5	0
Starvation	Hermaphrodite	L4 + 24h	1	2.5	0
Starvation	Hermaphrodite	L4 + 24h	1	2.5	0
Starvation	Hermaphrodite	L4 + 24h	1	2.5	0
Starvation	Hermaphrodite	L4 + 24h	1	2.5	0
Starvation	Hermaphrodite	L4 + 24h	1	2.5	0
Starvation	Hermaphrodite	L4 + 24h	1	2.5	0
Starvation	Hermaphrodite	L4 + 24h	1	2.5	0
Starvation	Hermaphrodite	L4 + 24h	1	2.5	0
Starvation	Hermaphrodite	L4 + 24h	1	2.5	0
Starvation	Hermaphrodite	L4 + 24h	1	2.5	0
Starvation	Hermaphrodite	L4 + 24h	1	2.5	0
Starvation	Hermaphrodite	L4 + 24h	1	2.5	0
Starvation	Hermaphrodite	L4 + 24h	1	2.5	0
Starvation	Hermaphrodite	L4 + 24h	1	2.5	0
Starvation	Hermaphrodite	L4 + 24h	1	2.5	0
Starvation	Hermaphrodite	L4 + 24h	1	2.5	0
Starvation	Hermaphrodite	L4 + 24h	1	2.5	0
Starvation	Hermaphrodite	L4 + 24h	1	2.5	0
Starvation	Hermaphrodite	L4 + 24h	1	2.5	0
Starvation	Hermaphrodite	L4 + 24h	1	2.5	0
Starvation	Hermaphrodite	L4 + 24h	1	2.5	0
Starvation	Hermaphrodite	L4 + 24h	1	2.5	0
Starvation	Hermaphrodite	L4 + 24h	1	2.5	0
Starvation	Hermaphrodite	L4 + 24h	1	2.5	0
Starvation	Hermaphrodite	L4 + 24h	1	2.5	0
Starvation	Hermaphrodite	L4 + 24h	1	2.5	0
Starvation	Hermaphrodite	L4 + 24h	1	2.5	0
Starvation	Hermaphrodite	L4 + 24h	1	2.5	0
Starvation	Hermaphrodite	L4 + 24h	1	2.5	0
Starvation	Hermaphrodite	L4 + 24h	1	2.5	0
Starvation	Hermaphrodite	L4 + 24h	1	2.5	0
Starvation	Hermaphrodite	L4 + 24h	1	2.5	0
Starvation	Hermaphrodite	L4 + 24h	1	2.5	0
Starvation	Hermaphrodite	L4 + 24h	1	2.5	0
Starvation	Hermaphrodite	L4 + 24h	1	2.5	0
Starvation	Hermaphrodite	L4 + 24h	1	2.5	0
Starvation	Hermaphrodite	L4 + 24h	1	2.5	0
Starvation	Hermaphrodite	L4 + 24h	1	2.5	0
Starvation	Hermaphrodite	L4 + 24h	1	2.5	0
Starvation	Hermaphrodite	L4 + 24h	1	2.5	0
Starvation	Hermaphrodite	L4 + 24h	1	2.5	0
Starvation	Hermaphrodite	L4 + 24h	1	2.5	0
Starvation	Hermaphrodite	L4 + 24h	1	2.5	0
Starvation	Hermaphrodite	L4 + 24h	1	2.5	0
Starvation	Hermaphrodite	L4 + 24h	1	2.5	0
Starvation	Hermaphrodite	L4 + 24h	1	2.5	0
Starvation	Hermaphrodite	L4 + 24h	1	2.5	0
Starvation	Hermaphrodite	L4 + 24h	1	2.5	0
Starvation	Hermaphrodite	L4 + 24h	1	2.5	0
Starvation	Hermaphrodite	L4 + 24h	1	2.5	0
Starvation	Hermaphrodite	L4 + 24h	1	2.5	0
Starvation	Hermaphrodite	L4 + 24h	1	2.5	0
Starvation	Hermaphrodite	L4 + 24h	1	2.5	0
Starvation	Hermaphrodite	L4 + 24h	1	2.5	0
Starvation	Hermaphrodite	L4 + 24h	1	2.5	0
Starvation	Hermaphrodite	L4 + 24h	1	2.5	0
Starvation	Hermaphrodite	L4 + 24h	1	2.5	0
Starvation	Hermaphrodite	L4 + 24h	1	2.5	0
Starvation	Hermaphrodite	L4 + 24h	1	2.5	0
Starvation	Hermaphrodite	L4 + 24h	1	2.5	0
Starvation	Hermaphrodite	L4 + 24h	1	2.5	0
Starvation	Hermaphrodite	L4 + 24h	1	2.5	0
Starvation	Hermaphrodite	L4 + 24h	1	2.5	0
Starvation	Hermaphrodite	L4 + 24h	1	2.5	0
Starvation	Hermaphrodite	L4 + 24h	1	2.5	0
Starvation	Hermaphrodite	L4 + 24h	1	2.5	0
Starvation	Hermaphrodite	L4 + 24h	1	2.5	0
Starvation	Hermaphrodite	L4 + 24h	1	2.5	0
Starvation	Hermaphrodite	L4 + 24h	1	2.5	0
Starvation	Hermaphrodite	L4 + 24h	1	2.5	0
Starvation	Hermaphrodite	L4 + 24h	1	2.5	0
Starvation	Hermaphrodite	L4 + 24h	1	2.5	0
Starvation	Hermaphrodite	L4 + 24h	1	2.5	0
Starvation	Hermaphrodite	L4 + 24h	1	2.5	0
Starvation	Hermaphrodite	L4 + 24h	1	3.5	2
Starvation	Hermaphrodite	L4 + 24h	1	3.5	1
Starvation	Hermaphrodite	L4 + 24h	1	3.5	2
Starvation	Hermaphrodite	L4 + 24h	1	3.5	1
Starvation	Hermaphrodite	L4 + 24h	1	3.5	1
Starvation	Hermaphrodite	L4 + 24h	1	3.5	3
Starvation	Hermaphrodite	L4 + 24h	1	3.5	1
Starvation	Hermaphrodite	L4 + 24h	1	3.5	1
Starvation	Hermaphrodite	L4 + 24h	1	3.5	1
Starvation	Hermaphrodite	L4 + 24h	1	3.5	2
Starvation	Hermaphrodite	L4 + 24h	1	3.5	0
Starvation	Hermaphrodite	L4 + 24h	1	3.5	0
Starvation	Hermaphrodite	L4 + 24h	1	3.5	0
Starvation	Hermaphrodite	L4 + 24h	1	3.5	0
Starvation	Hermaphrodite	L4 + 24h	1	3.5	6
Starvation	Hermaphrodite	L4 + 24h	1	3.5	0
Starvation	Hermaphrodite	L4 + 24h	1	3.5	0
Starvation	Hermaphrodite	L4 + 24h	1	3.5	0
Starvation	Hermaphrodite	L4 + 24h	1	3.5	0
Starvation	Hermaphrodite	L4 + 24h	1	3.5	0
Starvation	Hermaphrodite	L4 + 24h	1	3.5	0
Starvation	Hermaphrodite	L4 + 24h	1	3.5	0
Starvation	Hermaphrodite	L4 + 24h	1	3.5	0
Starvation	Hermaphrodite	L4 + 24h	1	3.5	0
Starvation	Hermaphrodite	L4 + 24h	1	3.5	0
Starvation	Hermaphrodite	L4 + 24h	1	3.5	0
Starvation	Hermaphrodite	L4 + 24h	1	3.5	0
Starvation	Hermaphrodite	L4 + 24h	1	3.5	0
Starvation	Hermaphrodite	L4 + 24h	1	3.5	0
Starvation	Hermaphrodite	L4 + 24h	1	3.5	0
Starvation	Hermaphrodite	L4 + 24h	1	3.5	0
Starvation	Hermaphrodite	L4 + 24h	1	3.5	0
Starvation	Hermaphrodite	L4 + 24h	1	3.5	0
Starvation	Hermaphrodite	L4 + 24h	1	3.5	0
Starvation	Hermaphrodite	L4 + 24h	1	3.5	0
Starvation	Hermaphrodite	L4 + 24h	1	3.5	0
Starvation	Hermaphrodite	L4 + 24h	1	3.5	0
Starvation	Hermaphrodite	L4 + 24h	1	3.5	0
Starvation	Hermaphrodite	L4 + 24h	1	3.5	0
Starvation	Hermaphrodite	L4 + 24h	1	3.5	0
Starvation	Hermaphrodite	L4 + 24h	1	3.5	0
Starvation	Hermaphrodite	L4 + 24h	1	3.5	0
Starvation	Hermaphrodite	L4 + 24h	1	3.5	0
Starvation	Hermaphrodite	L4 + 24h	1	3.5	0
Starvation	Hermaphrodite	L4 + 24h	1	3.5	0
Starvation	Hermaphrodite	L4 + 24h	1	3.5	0
Starvation	Hermaphrodite	L4 + 24h	1	3.5	0
Starvation	Hermaphrodite	L4 + 24h	1	3.5	0
Starvation	Hermaphrodite	L4 + 24h	1	3.5	0
Starvation	Hermaphrodite	L4 + 24h	1	3.5	0
Starvation	Hermaphrodite	L4 + 24h	1	3.5	0
Starvation	Hermaphrodite	L4 + 24h	1	3.5	0
Starvation	Hermaphrodite	L4 + 24h	1	3.5	0
Starvation	Hermaphrodite	L4 + 24h	1	3.5	0
Starvation	Hermaphrodite	L4 + 24h	1	3.5	0
Starvation	Hermaphrodite	L4 + 24h	1	3.5	0
Starvation	Hermaphrodite	L4 + 24h	1	3.5	0
Starvation	Hermaphrodite	L4 + 24h	1	3.5	0
Starvation	Hermaphrodite	L4 + 24h	1	3.5	0
Starvation	Hermaphrodite	L4 + 24h	1	3.5	0
Starvation	Hermaphrodite	L4 + 24h	1	3.5	0
Starvation	Hermaphrodite	L4 + 24h	1	3.5	0
Starvation	Hermaphrodite	L4 + 24h	1	3.5	0
Starvation	Hermaphrodite	L4 + 24h	1	3.5	0
Starvation	Hermaphrodite	L4 + 24h	1	3.5	0
Starvation	Hermaphrodite	L4 + 24h	1	3.5	0
Starvation	Hermaphrodite	L4 + 24h	1	3.5	0
Starvation	Hermaphrodite	L4 + 24h	1	3.5	0
Starvation	Hermaphrodite	L4 + 24h	1	3.5	0
Starvation	Hermaphrodite	L4 + 24h	1	3.5	0
Starvation	Hermaphrodite	L4 + 24h	1	3.5	0
Starvation	Hermaphrodite	L4 + 24h	1	3.5	0
Starvation	Hermaphrodite	L4 + 24h	1	3.5	0
Starvation	Hermaphrodite	L4 + 24h	1	3.5	0
Starvation	Hermaphrodite	L4 + 24h	1	3.5	0
Starvation	Hermaphrodite	L4 + 24h	1	3.5	0
Starvation	Hermaphrodite	L4 + 24h	1	3.5	0
Starvation	Hermaphrodite	L4 + 24h	1	3.5	0
Starvation	Hermaphrodite	L4 + 24h	1	3.5	0
Starvation	Hermaphrodite	L4 + 24h	1	3.5	0
Starvation	Hermaphrodite	L4 + 24h	1	3.5	0
Starvation	Hermaphrodite	L4 + 24h	1	3.5	0
Starvation	Hermaphrodite	L4 + 24h	1	3.5	0
Starvation	Hermaphrodite	L4 + 24h	1	3.5	0
Starvation	Hermaphrodite	L4 + 24h	1	3.5	0
Starvation	Hermaphrodite	L4 + 24h	1	3.5	0
Starvation	Hermaphrodite	L4 + 24h	1	3.5	0
Starvation	Hermaphrodite	L4 + 24h	1	3.5	0
Starvation	Hermaphrodite	L4 + 24h	1	3.5	0
Starvation	Hermaphrodite	L4 + 24h	1	3.5	0
Starvation	Hermaphrodite	L4 + 24h	1	3.5	0
Starvation	Hermaphrodite	L4 + 24h	1	3.5	0
Starvation	Hermaphrodite	L4 + 24h	1	3.5	0
Starvation	Hermaphrodite	L4 + 24h	1	3.5	0
Starvation	Hermaphrodite	L4 + 24h	1	3.5	0
Starvation	Hermaphrodite	L4 + 24h	1	3.5	0
Starvation	Hermaphrodite	L4 + 24h	1	3.5	0
Starvation	Hermaphrodite	L4 + 24h	1	3.5	0
Starvation	Hermaphrodite	L4 + 24h	1	3.5	0
Starvation	Hermaphrodite	L4 + 24h	1	3.5	0
Starvation	Hermaphrodite	L4 + 24h	1	3.5	0
Starvation	Hermaphrodite	L4 + 24h	1	3.5	0
Starvation	Hermaphrodite	L4 + 24h	1	3.5	0
Starvation	Hermaphrodite	L4 + 24h	1	3.5	0
Starvation	Hermaphrodite	L4 + 24h	1	3.5	0
Starvation	Hermaphrodite	L4 + 24h	1	3.5	0
Starvation	Hermaphrodite	L4 + 24h	1	3.5	0
Starvation	Hermaphrodite	L4 + 24h	1	3.5	0
Starvation	Hermaphrodite	L4 + 24h	1	3.5	0
Starvation	Hermaphrodite	L4 + 24h	1	3.5	0
Starvation	Hermaphrodite	L4 + 24h	1	3.5	0
Starvation	Hermaphrodite	L4 + 24h	1	3.5	0
Starvation	Hermaphrodite	L4 + 24h	1	3.5	0
Starvation	Hermaphrodite	L4 + 24h	1	3.5	0
Starvation	Hermaphrodite	L4 + 24h	1	3.5	0
Starvation	Hermaphrodite	L4 + 24h	1	3.5	0
Starvation	Hermaphrodite	L4 + 24h	1	3.5	0
Starvation	Hermaphrodite	L4 + 24h	1	3.5	0
Starvation	Hermaphrodite	L4 + 24h	1	3.5	0
Starvation	Hermaphrodite	L4 + 24h	1	3.5	0
Starvation	Hermaphrodite	L4 + 24h	1	3.5	0
Starvation	Hermaphrodite	L4 + 24h	1	3.5	0
Starvation	Hermaphrodite	L4 + 24h	1	3.5	0
Starvation	Hermaphrodite	L4 + 24h	1	3.5	0
Starvation	Hermaphrodite	L4 + 24h	1	3.5	0
Starvation	Hermaphrodite	L4 + 24h	1	3.5	0
Starvation	Hermaphrodite	L4 + 24h	1	3.5	0
Starvation	Hermaphrodite	L4 + 24h	1	3.5	0
Starvation	Hermaphrodite	L4 + 24h	1	3.5	0
Starvation	Hermaphrodite	L4 + 24h	1	3.5	0
Starvation	Hermaphrodite	L4 + 24h	1	3.5	0
Starvation	Hermaphrodite	L4 + 24h	1	3.5	0
Starvation	Hermaphrodite	L4 + 24h	1	3.5	0
Starvation	Hermaphrodite	L4 + 24h	1	3.5	0
Starvation	Hermaphrodite	L4 + 24h	1	3.5	0
Starvation	Hermaphrodite	L4 + 24h	1	3.5	0
Starvation	Hermaphrodite	L4 + 24h	1	3.5	0
Starvation	Hermaphrodite	L4 + 24h	1	3.5	0
Starvation	Hermaphrodite	L4 + 24h	1	3.5	0
Starvation	Hermaphrodite	L4 + 24h	1	3.5	0
Starvation	Hermaphrodite	L4 + 24h	1	3.5	0
Starvation	Hermaphrodite	L4 + 24h	1	3.5	0
Starvation	Hermaphrodite	L4 + 24h	1	3.5	0
Starvation	Hermaphrodite	L4 + 24h	1	3.5	0
Starvation	Hermaphrodite	L4 + 24h	1	3.5	0
Starvation	Hermaphrodite	L4 + 24h	1	3.5	0
Starvation	Hermaphrodite	L4 + 24h	1	3.5	0
Starvation	Hermaphrodite	L4 + 24h	1	3.5	0
Starvation	Hermaphrodite	L4 + 24h	1	3.5	0
Starvation	Hermaphrodite	L4 + 24h	1	3.5	0
Starvation	Hermaphrodite	L4 + 24h	1	3.5	0
Starvation	Hermaphrodite	L4 + 24h	1	3.5	0
Starvation	Hermaphrodite	L4 + 24h	1	3.5	0
Starvation	Hermaphrodite	L4 + 24h	1	3.5	0
Starvation	Hermaphrodite	L4 + 24h	1	3.5	0
Starvation	Hermaphrodite	L4 + 24h	1	3.5	0
Starvation	Hermaphrodite	L4 + 24h	1	3.5	0
Starvation	Hermaphrodite	L4 + 24h	1	3.5	0
Starvation	Hermaphrodite	L4 + 24h	1	3.5	0
Starvation	Hermaphrodite	L4 + 24h	1	3.5	0
Starvation	Hermaphrodite	L4 + 24h	1	3.5	0
Starvation	Hermaphrodite	L4 + 24h	1	3.5	0
Starvation	Hermaphrodite	L4 + 24h	1	3.5	0
Starvation	Hermaphrodite	L4 + 24h	1	3.5	0
Starvation	Hermaphrodite	L4 + 24h	1	3.5	0
Starvation	Hermaphrodite	L4 + 24h	1	3.5	0
Starvation	Hermaphrodite	L4 + 24h	1	3.5	0
Starvation	Hermaphrodite	L4 + 24h	1	3.5	0
Starvation	Hermaphrodite	L4 + 24h	1	3.5	0
Starvation	Hermaphrodite	L4 + 24h	1	3.5	0
Starvation	Hermaphrodite	L4 + 24h	1	3.5	0
Starvation	Hermaphrodite	L4 + 24h	1	3.5	0
Starvation	Hermaphrodite	L4 + 24h	1	3.5	0
Starvation	Hermaphrodite	L4 + 24h	1	3.5	0
Starvation	Hermaphrodite	L4 + 24h	1	3.5	0
Starvation	Hermaphrodite	L4 + 24h	1	3.5	0
Starvation	Hermaphrodite	L4 + 24h	1	3.5	0
Starvation	Hermaphrodite	L4 + 24h	1	3.5	0
Starvation	Hermaphrodite	L4 + 24h	1	3.5	0
Starvation	Hermaphrodite	L4 + 24h	1	3.5	0
Starvation	Hermaphrodite	L4 + 24h	1	3.5	0
Starvation	Hermaphrodite	L4 + 24h	1	3.5	0
Starvation	Hermaphrodite	L4 + 24h	1	3.5	0
Starvation	Hermaphrodite	L4 + 24h	1	3.5	0
Starvation	Hermaphrodite	L4 + 24h	1	3.5	0
Starvation	Hermaphrodite	L4 + 24h	1	3.5	0
Starvation	Hermaphrodite	L4 + 24h	1	3.5	0
Starvation	Hermaphrodite	L4 + 24h	1	3.5	0
Starvation	Hermaphrodite	L4 + 24h	1	3.5	0
Starvation	Hermaphrodite	L4 + 24h	1	3.5	0
Starvation	Hermaphrodite	L4 + 24h	1	3.5	0
Starvation	Hermaphrodite	L4 + 24h	1	3.5	0
Starvation	Hermaphrodite	L4 + 24h	1	3.5	0
Starvation	Hermaphrodite	L4 + 24h	1	3.5	0
Starvation	Hermaphrodite	L4 + 24h	1	3.5	0
Starvation	Hermaphrodite	L4 + 24h	1	3.5	0
Starvation	Hermaphrodite	L4 + 24h	1	3.5	0
Starvation	Hermaphrodite	L4 + 24h	1	3.5	0
Starvation	Hermaphrodite	L4 + 24h	1	3.5	0
Starvation	Hermaphrodite	L4 + 24h	1	3.5	0
Starvation	Hermaphrodite	L4 + 24h	1	3.5	0
Starvation	Hermaphrodite	L4 + 24h	1	3.5	0
Starvation	Hermaphrodite	L4 + 24h	1	3.5	0
Starvation	Hermaphrodite	L4 + 24h	1	3.5	0
Starvation	Hermaphrodite	L4 + 24h	1	3.5	0
Starvation	Hermaphrodite	L4 + 24h	1	3.5	0
Starvation	Hermaphrodite	L4 + 24h	1	3.5	0
Starvation	Hermaphrodite	L4 + 24h	1	3.5	0
Starvation	Hermaphrodite	L4 + 24h	1	3.5	0
Starvation	Hermaphrodite	L4 + 24h	1	3.5	0
Starvation	Hermaphrodite	L4 + 24h	1	3.5	0
Starvation	Hermaphrodite	L4 + 24h	1	3.5	0
Starvation	Hermaphrodite	L4 + 24h	1	3.5	0
Starvation	Hermaphrodite	L4 + 24h	1	3.5	0
Starvation	Hermaphrodite	L4 + 24h	1	3.5	0
Starvation	Hermaphrodite	L4 + 24h	1	3.5	0
Starvation	Hermaphrodite	L4 + 24h	1	3.5	0
Starvation	Hermaphrodite	L4 + 24h	1	3.5	0
Starvation	Hermaphrodite	L4 + 24h	1	3.5	0
Starvation	Hermaphrodite	L4 + 24h	1	3.5	0
Starvation	Hermaphrodite	L4 + 24h	1	3.5	0
Starvation	Hermaphrodite	L4 + 24h	1	3.5	0
Starvation	Hermaphrodite	L4 + 24h	1	3.5	0
Starvation	Hermaphrodite	L4 + 24h	1	3.5	0
Starvation	Hermaphrodite	L4 + 24h	1	3.5	0
Starvation	Hermaphrodite	L4 + 24h	1	4.5	1
Starvation	Hermaphrodite	L4 + 24h	1	4.5	4
Starvation	Hermaphrodite	L4 + 24h	1	4.5	1
Starvation	Hermaphrodite	L4 + 24h	1	4.5	1
Starvation	Hermaphrodite	L4 + 24h	1	4.5	1
Starvation	Hermaphrodite	L4 + 24h	1	4.5	1
Starvation	Hermaphrodite	L4 + 24h	1	4.5	1
Starvation	Hermaphrodite	L4 + 24h	1	4.5	2
Starvation	Hermaphrodite	L4 + 24h	1	4.5	3
Starvation	Hermaphrodite	L4 + 24h	1	4.5	0
Starvation	Hermaphrodite	L4 + 24h	1	4.5	0
Starvation	Hermaphrodite	L4 + 24h	1	4.5	0
Starvation	Hermaphrodite	L4 + 24h	1	4.5	0
Starvation	Hermaphrodite	L4 + 24h	1	4.5	0
Starvation	Hermaphrodite	L4 + 24h	1	4.5	0
Starvation	Hermaphrodite	L4 + 24h	1	4.5	0
Starvation	Hermaphrodite	L4 + 24h	1	4.5	0
Starvation	Hermaphrodite	L4 + 24h	1	4.5	0
Starvation	Hermaphrodite	L4 + 24h	1	4.5	0
Starvation	Hermaphrodite	L4 + 24h	1	4.5	0
Starvation	Hermaphrodite	L4 + 24h	1	4.5	0
Starvation	Hermaphrodite	L4 + 24h	1	4.5	0
Starvation	Hermaphrodite	L4 + 24h	1	4.5	0
Starvation	Hermaphrodite	L4 + 24h	1	4.5	0
Starvation	Hermaphrodite	L4 + 24h	1	4.5	0
Starvation	Hermaphrodite	L4 + 24h	1	4.5	0
Starvation	Hermaphrodite	L4 + 24h	1	4.5	0
Starvation	Hermaphrodite	L4 + 24h	1	4.5	0
Starvation	Hermaphrodite	L4 + 24h	1	4.5	0
Starvation	Hermaphrodite	L4 + 24h	1	4.5	0
Starvation	Hermaphrodite	L4 + 24h	1	4.5	0
Starvation	Hermaphrodite	L4 + 24h	1	4.5	0
Starvation	Hermaphrodite	L4 + 24h	1	4.5	0
Starvation	Hermaphrodite	L4 + 24h	1	4.5	0
Starvation	Hermaphrodite	L4 + 24h	1	4.5	0
Starvation	Hermaphrodite	L4 + 24h	1	4.5	0
Starvation	Hermaphrodite	L4 + 24h	1	4.5	0
Starvation	Hermaphrodite	L4 + 24h	1	4.5	0
Starvation	Hermaphrodite	L4 + 24h	1	4.5	0
Starvation	Hermaphrodite	L4 + 24h	1	4.5	0
Starvation	Hermaphrodite	L4 + 24h	1	4.5	0
Starvation	Hermaphrodite	L4 + 24h	1	4.5	0
Starvation	Hermaphrodite	L4 + 24h	1	4.5	0
Starvation	Hermaphrodite	L4 + 24h	1	4.5	0
Starvation	Hermaphrodite	L4 + 24h	1	4.5	0
Starvation	Hermaphrodite	L4 + 24h	1	4.5	0
Starvation	Hermaphrodite	L4 + 24h	1	4.5	0
Starvation	Hermaphrodite	L4 + 24h	1	4.5	0
Starvation	Hermaphrodite	L4 + 24h	1	4.5	0
Starvation	Hermaphrodite	L4 + 24h	1	4.5	0
Starvation	Hermaphrodite	L4 + 24h	1	4.5	0
Starvation	Hermaphrodite	L4 + 24h	1	4.5	0
Starvation	Hermaphrodite	L4 + 24h	1	4.5	0
Starvation	Hermaphrodite	L4 + 24h	1	4.5	0
Starvation	Hermaphrodite	L4 + 24h	1	4.5	0
Starvation	Hermaphrodite	L4 + 24h	1	4.5	0
Starvation	Hermaphrodite	L4 + 24h	1	4.5	0
Starvation	Hermaphrodite	L4 + 24h	1	4.5	0
Starvation	Hermaphrodite	L4 + 24h	1	4.5	0
Starvation	Hermaphrodite	L4 + 24h	1	4.5	0
Starvation	Hermaphrodite	L4 + 24h	1	4.5	0
Starvation	Hermaphrodite	L4 + 24h	1	4.5	0
Starvation	Hermaphrodite	L4 + 24h	1	4.5	0
Starvation	Hermaphrodite	L4 + 24h	1	4.5	0
Starvation	Hermaphrodite	L4 + 24h	1	4.5	0
Starvation	Hermaphrodite	L4 + 24h	1	4.5	0
[truncated: 57,945 more rows]
