# Supplementary material for: Cell-cycle quiescence maintains Caenorhabditis elegans germline stem cells independent of GLP-1/Notch
Source: eLife. 2015 Nov 9;4:e10832. doi: 10.7554/eLife.10832 (PMC4718729; doi:10.7554/eLife.10832)
Supplement: Figure 3—source data 1. — This comma-separated value file contains counts of progenitor-zone cells in each phase of the cell cycle for starvation time courses of wildtype animals (Figure 3). Each row of the file represents a single cell. Descriptors include cell-cycle phase (G1, S-phase, G2, M-phase), animal sex (hermaphrodite, male), age at the start of starvation (early L4, mid L4, early adult), time, and a gonad identifier. DOI: http://dx.doi.org/10.7554/eLife.10832.008 [file elife-10832-fig3-data1.zip]

Archive with 1 entries (1 files):
- Figure 3 source data 1.csv
