# Supplementary material for: Cell-cycle quiescence maintains Caenorhabditis elegans germline stem cells independent of GLP-1/Notch
Source: eLife. 2015 Nov 9;4:e10832. doi: 10.7554/eLife.10832 (PMC4718729; doi:10.7554/eLife.10832)
Supplement: Figure 3—source data 2. — This comma-separated value file contains counts of progenitor-zone cells in each phase of the cell cycle for fed early adult hermaphrodites and fed hermaphrodites aged 24 hr post mid L4 (Figure 3—figure supplement 1A–B). Each set of four rows of the file represents a single progenitor zone. Descriptors include cell-cycle phase (G1, S-phase, G2, M-phase), age (early adult, L4 + 24h), and a gonad identifier. DOI: http://dx.doi.org/10.7554/eLife.10832.009 [file elife-10832-fig3-data2.zip]

Archive with 1 entries (1 files):
- Figure 3 source data 2.csv
