# Supplementary material for: Cell-cycle quiescence maintains Caenorhabditis elegans germline stem cells independent of GLP-1/Notch
Source: eLife. 2015 Nov 9;4:e10832. doi: 10.7554/eLife.10832 (PMC4718729; doi:10.7554/eLife.10832)
Supplement: Figure 3—source data 3. — This comma-separated value file contains counts of EdU-positive and EdU-negative M-phase cells in hermaphrodites exposed to EdU from the early adult stage or from 24 hr post mid L4 (Figure 3—figure supplement 1C). Each rows of the file represent a single time point. Descriptors indicate age at the start of EdU labeling (early adult, L4 + 24h). DOI: http://dx.doi.org/10.7554/eLife.10832.010 [file elife-10832-fig3-data3.zip]

Archive with 1 entries (1 files):
- Figure3sourcedata3.csv
