# Supplementary material for: Cell-cycle quiescence maintains Caenorhabditis elegans germline stem cells independent of GLP-1/Notch
Source: eLife. 2015 Nov 9;4:e10832. doi: 10.7554/eLife.10832 (PMC4718729; doi:10.7554/eLife.10832)
Supplement: Figure 3—source data 4. — This comma-separated value file contains propidium iodide intensities and nuclear volumes of interphase progenitor-zone nuclei and distal tip cell nuclei of six EdU-labeled gonadal arms (Figure 3—figure supplement 2). Gonadal arms are from fed early adult hermaphrodites or hermaphrodites starved from early adult for 3.5 hr. Each row of the file represents a single cell. Descriptors include treatment group (fed, starved), cell-cycle phase (G1, S-phase, G2, distal tip cell), and a gonad identifier. DOI: http://dx.doi.org/10.7554/eLife.10832.011 [file elife-10832-fig3-data4.zip]

Archive with 1 entries (1 files):
- Figure3sourcedata4.csv
