# Supplementary material for: Cell-cycle quiescence maintains Caenorhabditis elegans germline stem cells independent of GLP-1/Notch
Source: eLife. 2015 Nov 9;4:e10832. doi: 10.7554/eLife.10832 (PMC4718729; doi:10.7554/eLife.10832)
Supplement: Figure 4—source data 1. — This comma-separated value file contains counts of interphase and M-phase progenitor-zone cells for emb-30(tn377ts) hermaphrodites re-fed at the restrictive temperature or maintained in continued starvation (Figure 4). Each row of the file represents a single cell. Descriptors include treatment group (re-fed, starved), cell-cycle phase (interphase, M-phase), ranked proximity to the distal tip cell (numeric), time, and a gonad identifier. DOI: http://dx.doi.org/10.7554/eLife.10832.015 [file elife-10832-fig4-data1.zip]

Archive with 1 entries (1 files):
- Figure4sourcedata1.csv
