# Supplementary material for: Cell-cycle quiescence maintains Caenorhabditis elegans germline stem cells independent of GLP-1/Notch
Source: eLife. 2015 Nov 9;4:e10832. doi: 10.7554/eLife.10832 (PMC4718729; doi:10.7554/eLife.10832)
Supplement: Figure 5—source data 1. — This comma-separated value file contains counts of M-phase cells per gonadal arm for glp-1(oz112gf) and gld-3(q730) nos-3(q650) starvation and re-feeding time courses (Figure 5). Each row of the file represents a single gonadal arm. Descriptors include treatment group (starvation, re-feeding), genotype (glp-1(oz112gf), gld-3(q730) nos-3(q650)), and time. DOI: http://dx.doi.org/10.7554/eLife.10832.017 [file elife-10832-fig5-data1.zip]

Archive with 1 entries (1 files):
- Figure5sourcedata1.csv
