# Supplementary material for: Cell-cycle quiescence maintains Caenorhabditis elegans germline stem cells independent of GLP-1/Notch
Source: eLife. 2015 Nov 9;4:e10832. doi: 10.7554/eLife.10832 (PMC4718729; doi:10.7554/eLife.10832)
Supplement: Figure 6—source data 1. — This comma-separated value file contains measurements of the distance between the gonad distal tip and the first ‘crescent’ germ cell in temperature-shifted glp-1(q224) hermaphrodites (Figure 6A–F). Distances are measured in germ cell diameters. Each row of the file represents a single gonadal arm. Descriptors include growth conditions (fed, cdk-1 RNAi, starved from early adult, starved from mid-L4, 300 mM NaCl, no sperm) and temperature (15°C; 25°C for 8 hr; 25°C for 16 hr; 25°C for 24 hr; 25°C for 8 hr + 15°C for 2–3 days; 25°C for 16 hr + 15°C for 2–3 days; 25°C for 24 hr + 15°C for 2–3 days). DOI: http://dx.doi.org/10.7554/eLife.10832.019 [file elife-10832-fig6-data1.zip]

Archive with 1 entries (1 files):
- Figure6sourcedata1.csv
