# Supplementary material for: Cell-cycle quiescence maintains Caenorhabditis elegans germline stem cells independent of GLP-1/Notch
Source: eLife. 2015 Nov 9;4:e10832. doi: 10.7554/eLife.10832 (PMC4718729; doi:10.7554/eLife.10832)
Supplement: Figure 6—source data 2. — This comma-separated value file contains counts of M-phase cells and distances between the gonad distal tip and the first ‘crescent’ germ cell for two groups of animals: (i) glp-1(q224ts) hermaphrodites starved from early adult, shifted to 25°C for 8 hr, and then re-fed at 25°C, and (ii) glp-1(q224ts) hermaphrodites fed continuously and shifted to 25°C at the early adult stage (Figure 6G–H). Distances are measured in germ cell diameters. Each row of the file represents a single gonadal arm. Descriptors include treatment group (fed, starved) and time. NA, not determined. DOI: http://dx.doi.org/10.7554/eLife.10832.020 [file elife-10832-fig6-data2.zip]

Archive with 1 entries (1 files):
- Figure 6sourcedata2.csv
