# Supplementary material for: Cell-cycle quiescence maintains Caenorhabditis elegans germline stem cells independent of GLP-1/Notch
Source: eLife. 2015 Nov 9;4:e10832. doi: 10.7554/eLife.10832 (PMC4718729; doi:10.7554/eLife.10832)
Supplement: Figure 7—source data 1. — This comma-separated value file contains counts of M-phase cells per gonadal arm for the starvation time courses shown in Figure 7B. Each row of the file represents a single gonadal arm. Descriptors include genotype (cep-1(gk138), aak-2(gt33), etc.) and time. For serotonin exposure, genotype is listed as ‘serotonin 0 hr’ or ‘serotonin 3 hr’. DOI: http://dx.doi.org/10.7554/eLife.10832.023 [file elife-10832-fig7-data1.zip]

Archive with 1 entries (1 files):
- Figure7sourcedata1.csv
